# Supplementary material for: Autoencoder-based phenotyping of ophthalmic images highlights genetic loci influencing retinal morphology and provides informative biomarkers
Source: Bioinformatics. 2024 Dec 9;41(1):btae732. doi: 10.1093/bioinformatics/btae732 (PMC11751639; doi:10.1093/bioinformatics/btae732)
Supplement: btae732_Supplementary_Data [file btae732_supplementary_data.zip]

Archive with 4 entries (4 files):
- BIOINF-2024-1380_suppl-table1.xlsx
- BIOINF-2024-1380_suppl-file1.pdf
- BIOINF-2024-1380_suppl-info.pdf
- btae732_Supplementary_Data.zip
