# Supplementary material for: Autoencoder-based phenotyping of ophthalmic images highlights genetic loci influencing retinal morphology and provides informative biomarkers
Source: Bioinformatics. 2024 Dec 9;41(1):btae732. doi: 10.1093/bioinformatics/btae732 (PMC11751639; doi:10.1093/bioinformatics/btae732)
Supplement: btae732_Supplementary_Data [file btae732_supplementary_data.zip › BIOINF-2024-1380_suppl-table1.xlsx]

## Sheet: SupplTable1_all-fine-mapped
Supplementary Table 1. Common genetic variants that were found to be significantly associated (p-value < 5e-08) with one or more autoencoder-derived retinal OCT phenotypes (n=239; following conditional and joint multiple-variant analysis (GCTA-COJO))
variant_rsID	chr	position_GRCh37	ref_allele	allele_freq	p-value_min	key_gene(s)	beta(p-value_min)	linked_embeddings	linked_embedding_number	embeddings_group	passing_study-wide_threshold[<3.2e-10]-primary	passing_Bonferroni-corrected_threshold[<8.5e-5]-replication & study-wide_threshold-primary	passing_genome-wide_threshold[<5e-08]-replication	passing_study-wide_threshold[<3.2e-10]-replication
rs748995958	1	3051150	C	0.0521411	1.07867e-08	PRDM16	-0.0993574	pca_3	1	pca	no		no	no
rs2294629	1	19943823	A	0.252767	5.23936e-10	MINOS1/MINOS1-NBL1	-0.0571383	pca_7	1	pca	no		no	no
rs12408663	1	19968058	C	0.235449	6.39596e-09	MINOS1-NBL1	0.0538594	encoder_57,encoder_62	2	encoder	no		no	no
rs3020595	1	19970727	G	0.23551	8.5692e-15	MINOS1-NBL1/NBL1	0.0733293	pca_4	1	pca	yes	no	no	no
rs1492258	1	82395964	G	0.379615	1.44947e-15	LPHN2/ADGRL2	0.0635907	encoder_41,encoder_50,encoder_58,encoder_59,mtag_50,mtag_58,pca_5	7	encoder;mtag;pca	yes	no	no	no
rs4907172	1	84121660	C	0.237257	2.29595e-08	LOC101927587	-0.0510323	encoder_29	1	encoder	no		no	no
1:93611723_GTT_G	1	93611723	G	0.0791131	2.44787e-08	TMED5	-0.0929358	encoder_59	1	encoder	no		no	no
rs77886090	1	93810269	T	0.073924	2.10654e-08	LOC100131564	-0.0830406	encoder_1	1	encoder	no		no	no
rs543874203	1	113441724	A	0.224713	2.05751e-13	SLC16A1	-0.0671331	encoder_22,encoder_30,encoder_31,encoder_38,encoder_39,encoder_40,encoder_47,pca_2	8	encoder;pca	yes	yes	no	no
rs80238769	1	113704873	G	0.0402047	1.35213e-09	LOC643441	-0.117396	encoder_23	1	encoder	no		no	no
rs150419964	1	200045014	GTTTTCTTTTCTTTTC	0.384573	1.85229e-08	NR5A2	-0.0446688	encoder_21,encoder_45,encoder_46	3	encoder	no		no	no
rs35991410	1	202711065	CT	0.501603	3.90538e-12	KDM5B	0.0536655	encoder_27,encoder_28,encoder_29,encoder_47,encoder_50	5	encoder	yes	no	no	no
rs11576909	1	202812654	T	0.490327	3.56957e-21	LOC641515	0.0616984	encoder_10,encoder_11,encoder_12,encoder_13,encoder_14,encoder_15,encoder_16,encoder_17,encoder_18,encoder_19,encoder_20,encoder_21,encoder_22,encoder_23,encoder_24,encoder_25,encoder_26,encoder_2,encoder_30,encoder_31,encoder_32,encoder_33,encoder_34,encoder_35,encoder_36,encoder_38,encoder_39,encoder_3,encoder_40,encoder_41,encoder_42,encoder_43,encoder_44,encoder_45,encoder_48,encoder_4,encode…	118	encoder;mtag;pca	yes	yes	no	no
rs2802853	1	204897572	C	0.641363	4.39878e-08	NFASC	-0.0441843	encoder_33	1	encoder	no		no	no
rs74454622	1	214107008	T	0.0763889	1.84558e-14	LINC00538	-0.109896	encoder_15,encoder_24,encoder_3,encoder_4,encoder_5,encoder_62,encoder_6,encoder_7	8	encoder	yes	yes	no	no
rs141190641	1	214157900	TC	0.123012	1.22904e-10	PROX1	0.0769567	encoder_42,encoder_47,encoder_50,encoder_51,encoder_52,encoder_53,encoder_54,encoder_55,encoder_56,encoder_61,encoder_63,encoder_64,pca_1	13	encoder;pca	yes	no	no	no
2:214889_CA_C	2	214889	C	0.360723	1.37326e-08	SH3YL1	-0.0471041	encoder_52,encoder_53	2	encoder	no		no	no
rs10779936	2	23950200	A	0.711109	2.55132e-09	KLHL29	0.0502649	encoder_29,encoder_30	2	encoder	no		no	no
rs34740664	2	25540190	CT	0.379633	2.45027e-08	DNMT3A	0.0443037	encoder_35	1	encoder	no		no	no
rs6732899	2	44302392	T	0.248563	1.12598e-13	LRPPRC	0.0673442	encoder_49,encoder_57,encoder_58,encoder_59	4	encoder	yes	no	no	no
rs553199170	2	48286742	T	0.526992	5.05811e-08	FBXO11	-0.0423666	encoder_11	1	encoder	no		no	no
rs13003076	2	48616567	C	0.493739	1.24877e-08	FOXN2	0.0442386	encoder_59	1	encoder	no		no	no
rs62135201	2	48780425	A	0.311294	2.34353e-08	STON1/STON1-GTF2A1L	0.0464238	encoder_33	1	encoder	no		no	no
rs4672033	2	55632724	C	0.898196	1.24034e-12	CCDC88A	0.0922952	pca_8	1	pca	yes	no	no	no
rs6752635	2	56247944	C	0.211852	2.75183e-09	MIR216B	0.0557917	encoder_12,encoder_13,encoder_14,encoder_32,encoder_47,encoder_56,pca_1	7	encoder;pca	no		no	no
rs782513066	2	71118154	C	0.367615	5.06089e-10	VAX2	0.0495031	encoder_39,encoder_46,encoder_47,mtag_46	4	encoder;mtag	no		no	no
rs11685700	2	71162996	G	0.609321	6.58487e-09	ATP6V1B1	0.0472539	pca_11,pca_8	2	pca	no		no	no
rs11681837	2	88676478	A	0.12886	5.40876e-10	FOXI3	-0.0717365	encoder_1,encoder_2	2	encoder	no		no	no
rs17816356	2	134326085	A	0.0495747	4.81669e-08	NCKAP5	0.0959698	encoder_28	1	encoder	no		no	no
rs116350483	2	145338686	T	0.016248	2.25746e-09	LOC101928455	-0.183731	encoder_63,encoder_64	2	encoder	no		no	no
rs6745079	2	145435199	A	0.747208	4.73264e-14	TEX41	-0.0657365	encoder_17,encoder_33,encoder_41,encoder_49,encoder_50,encoder_59,encoder_9	7	encoder	yes	yes	no	no
rs67465958	2	169030069	TTATTTATG	0.235061	1.16442e-13	STK39	-0.0712225	encoder_15,encoder_16,encoder_24,encoder_31,encoder_32,encoder_38,encoder_39,encoder_40,encoder_44,encoder_45,encoder_46,encoder_47,encoder_48,encoder_55,encoder_56,encoder_5,encoder_62,encoder_63,encoder_64,encoder_6,encoder_7,encoder_8,pca_1	23	encoder;pca	yes	no	no	no
rs747394667	2	170077170	C	0.233042	2.15052e-08	LRP2	-0.0517867	encoder_55	1	encoder	no		no	no
rs11893458	2	172895001	T	0.585051	9.97529e-11	METAP1D	-0.0507016	encoder_1,encoder_2,encoder_9,pca_7	4	encoder;pca	yes	no	no	no
rs7567146	2	208821153	C	0.706298	5.62945e-09	PLEKHM3	-0.0496036	encoder_17	1	encoder	no		no	no
rs62175360	2	218520035	A	0.0697652	8.88171e-22	DIRC3	-0.146639	encoder_10,encoder_15,encoder_16,encoder_17,encoder_1,encoder_24,encoder_2,encoder_32,encoder_3,encoder_4,encoder_5,encoder_63,encoder_64,encoder_6,encoder_7,encoder_8,encoder_9,pca_2,pca_3,pca_4,pca_6	21	encoder;pca	yes	yes	yes	no
rs10203008	2	227956622	A	0.511445	1.27485e-10	COL4A4	-0.049133	encoder_29,encoder_30,encoder_37,encoder_38,mtag_47	5	encoder;mtag	yes	no	no	no
2:228103961_TA_T	2	228103961	T	0.580251	3.8768e-08	COL4A3/LOC654841	0.0433125	encoder_5	1	encoder	no		no	no
rs671842	3	21985765	A	0.808216	1.68308e-09	ZNF385D	-0.058911	encoder_29,encoder_30,encoder_38,encoder_45,encoder_46	5	encoder	no		no	no
rs10510563	3	25382623	A	0.236669	4.97725e-12	RARB	-0.0634489	pca_6	1	pca	yes	no	no	no
rs13325072	3	27710286	T	0.154024	8.97066e-09	EOMES	0.0611558	encoder_12,encoder_13,encoder_14,encoder_19,encoder_21,encoder_22	6	encoder	no		no	no
rs146783234	3	45568854	T	0.0810967	4.89329e-08	LARS2	-0.0797895	encoder_61	1	encoder	no		no	no
rs71325081	3	45691199	C	0.256317	4.25537e-09	LIMD1	-0.0512274	encoder_39	1	encoder	no		no	no
rs73058498	3	45765132	G	0.100317	6.58688e-21	SACM1L	-0.120193	encoder_17,encoder_25,encoder_27,encoder_28,encoder_29,encoder_30,encoder_44,encoder_45,encoder_54	9	encoder	yes	yes	no	no
rs17279437	3	45814094	A	0.106941	7.92335e-24	SLC6A20	-0.125014	encoder_10,encoder_11,encoder_12,encoder_13,encoder_14,encoder_15,encoder_18,encoder_19,encoder_20,encoder_21,encoder_22,encoder_26,encoder_33,encoder_34,encoder_35,encoder_36,encoder_37,encoder_38,encoder_3,encoder_42,encoder_43,encoder_46,encoder_47,encoder_4,encoder_50,encoder_51,encoder_52,encoder_53,encoder_5,encoder_60,encoder_6,encoder_7,pca_1	33	encoder;pca	yes	yes	yes	no
rs6798398	3	46194638	C	0.530405	2.94367e-08	CCR1	0.035835	mtag_45,mtag_6	2	mtag	no		no	no
rs1069977	3	64110135	G	0.842741	1.77003e-08	PRICKLE2	0.0593309	encoder_22	1	encoder	no		no	no
rs7643730	3	69584400	C	0.19747	2.18702e-12	FRMD4B	-0.068529	encoder_50,encoder_59,encoder_60	3	encoder	yes	no	no	no
rs77877421	3	71182447	T	0.0550106	4.70763e-24	FOXP1	0.175401	encoder_41,encoder_49,encoder_50,encoder_58,encoder_59,encoder_60,encoder_61,pca_10,pca_2,pca_5	10	encoder;pca	yes	yes	no	no
rs10675042	3	77233178	AAAC	0.0601566	3.83968e-11	ROBO2	-0.10787	encoder_1,encoder_2,encoder_3,encoder_50,encoder_59,encoder_60,pca_2,pca_7	8	encoder;pca	yes	no	no	no
rs16823137	3	114443668	C	0.0521515	1.41999e-08	ZBTB20	-0.0980839	encoder_35	1	encoder	no		no	no
rs11717195	3	123082398	C	0.243585	2.36936e-21	ADCY5	0.0837337	encoder_28,encoder_29,encoder_35,encoder_36,encoder_37,encoder_38,encoder_44,encoder_45,mtag_36,mtag_47,pca_2,pca_5,pca_8	13	encoder;mtag;pca	yes	yes	no	no
rs729257	3	156828823	A	0.397145	6.16857e-09	LINC00880	0.0455749	encoder_30	1	encoder	no		no	no
rs6823071	4	81568140	T	0.549813	2.73405e-08	C4orf22	-0.049551	encoder_21,pca_1	2	encoder;pca	no		no	no
4:86753053_TA_T	4	86753053	T	0.377308	3.08326e-08	ARHGAP24	0.0443583	encoder_24	1	encoder	no		no	no
4:93567626_TAA_T	4	93567626	T	0.493433	3.0046e-10	GRID2	0.0591715	encoder_58,encoder_59	2	encoder	yes	no	no	no
rs6534494	4	126504601	T	0.0885001	2.26363e-09	MIR2054	0.0787175	pca_2	1	pca	no		no	no
rs6537326	4	145955399	T	0.429011	3.29393e-09	ANAPC10	0.0460183	encoder_25,mtag_25,mtag_33,mtag_42	4	encoder;mtag	no		no	no
rs11731583	4	146061560	A	0.515099	6.06012e-09	OTUD4	0.0448579	encoder_17,mtag_26,mtag_52	3	encoder;mtag	no		no	no
rs78087548	4	148895708	T	0.0913756	1.63441e-08	ARHGAP10	0.0746773	encoder_41	1	encoder	no		no	no
rs2309955	4	184917562	A	0.503264	2.79481e-08	STOX2	0.0387866	mtag_61,mtag_63	2	mtag	no		no	no
rs830841	4	186917269	C	0.632436	1.06773e-08	SORBS2	0.0470281	pca_15	1	pca	no		no	no
4:187605824_GAAA_G	4	187605824	G	0.837007	1.55304e-11	FAT1	0.0720619	encoder_39,pca_8	2	encoder;pca	yes	no	no	no
rs2004187	5	2612747	C	0.595926	1.4024e-10	IRX2	0.0502358	encoder_25,encoder_33,encoder_41,encoder_50,mtag_25,mtag_33,mtag_42	7	encoder;mtag	yes	no	no	no
rs440606	5	11589538	T	0.552142	7.55138e-09	CTNND2	0.044536	encoder_29,encoder_30	2	encoder	no		no	no
rs3813474	5	33576602	G	0.11887	3.92753e-08	ADAMTS12	0.0656092	encoder_25	1	encoder	no		no	no
rs309937	5	42879573	A	0.053002	3.17733e-08	SEPP1	0.0950909	encoder_16	1	encoder	no		no	no
rs30373	5	55745334	G	0.370461	1.86319e-09	LOC102467147	0.0487977	encoder_62	1	encoder	no		no	no
rs4704519	5	78040987	C	0.64555	1.66147e-09	ARSB	-0.0506157	encoder_42,encoder_51,encoder_6,mtag_19,mtag_38,mtag_45,pca_1	7	encoder;mtag;pca	no		no	no
rs465059	5	81075969	G	0.709412	2.36753e-08	SSBP2	0.047719	encoder_1	1	encoder	no		no	no
rs139336664	5	87530377	G	0.0191561	6.98341e-09	TMEM161B	0.164464	encoder_25,encoder_26	2	encoder	no		no	no
rs17318496	5	87654927	G	0.211257	9.86481e-12	TMEM161B-AS1	0.0652387	encoder_16,encoder_48	2	encoder	yes	no	no	no
rs199502002	5	87775507	TG	0.330621	1.52346e-13	LOC102546226/LINC00461	-0.0620052	encoder_11,encoder_14,encoder_15,encoder_24,encoder_32,encoder_56,encoder_5,encoder_62,encoder_63,encoder_64,encoder_6,encoder_7,encoder_8,pca_1	14	encoder;pca	yes	yes	yes	no
rs17421627	5	87847586	G	0.0745614	4.32341e-68	LINC00461	0.259739	encoder_10,encoder_11,encoder_12,encoder_13,encoder_14,encoder_15,encoder_16,encoder_16,encoder_17,encoder_18,encoder_19,encoder_1,encoder_20,encoder_21,encoder_21,encoder_22,encoder_23,encoder_24,encoder_25,encoder_26,encoder_27,encoder_28,encoder_29,encoder_2,encoder_30,encoder_31,encoder_32,encoder_33,encoder_34,encoder_34,encoder_35,encoder_36,encoder_37,encoder_38,encoder_39,encoder_3,encode…	83	encoder;mtag;pca	yes	yes	yes	yes
rs56947091	5	88160354	C	0.514758	5.19522e-16	MEF2C	0.053983	mtag_10,mtag_11,mtag_13,mtag_14,mtag_15,mtag_16,mtag_17,mtag_18,mtag_19,mtag_20,mtag_24,mtag_28,mtag_37,mtag_38,mtag_3,mtag_45,mtag_4,mtag_56,mtag_57,mtag_5,mtag_60,mtag_61,mtag_62,mtag_63,mtag_64,mtag_6,mtag_7,mtag_8	28	mtag	yes	no	no	no
rs10072361	5	128017544	G	0.182462	2.65042e-08	FBN2	-0.055126	encoder_46	1	encoder	no		no	no
rs13171669	5	148601243	G	0.431036	1.11335e-36	ABLIM3	0.0985984	encoder_10,encoder_11,encoder_12,encoder_17,encoder_18,encoder_19,encoder_20,encoder_25,encoder_26,encoder_27,encoder_28,encoder_33,encoder_34,encoder_35,encoder_36,encoder_3,encoder_41,encoder_42,encoder_43,encoder_44,encoder_45,encoder_49,encoder_4,encoder_50,encoder_51,encoder_52,encoder_53,encoder_54,encoder_55,encoder_59,encoder_5,encoder_60,encoder_61,encoder_62,encoder_9,mtag_10,mtag_11,mt…	84	encoder;mtag;pca	yes	yes	yes	yes
rs3733984	5	167854690	G	0.440648	4.38627e-09	WWC1	0.0450747	encoder_28,encoder_36,encoder_37,pca_8	4	encoder;pca	no		no	no
rs258877	5	173047897	A	0.377137	3.38413e-12	BOD1	-0.05498	encoder_20,encoder_21,encoder_22,encoder_27,encoder_28,encoder_29,encoder_30,encoder_35,encoder_36,encoder_38,encoder_43,encoder_44,encoder_45,encoder_46	14	encoder	yes	no	no	no
rs75479205	6	7255610	G	0.192296	4.50029e-10	RREB1	-0.0602567	encoder_37,encoder_38	2	encoder	no		no	no
rs17507554	6	11394287	A	0.049691	1.29855e-11	NEDD9	0.11914	encoder_14,encoder_15,encoder_23,encoder_27,encoder_28,encoder_30,encoder_31,encoder_35,encoder_36,encoder_38,encoder_39,encoder_44,encoder_45,encoder_46,encoder_47,encoder_50,encoder_56,encoder_59,encoder_60,encoder_6,encoder_7,pca_1	22	encoder;pca	yes	yes	yes	yes
rs4713506	6	32113980	A	0.261314	4.58155e-08	PRRT1	0.0465595	pca_2	1	pca	no		no	no
rs138022181	6	50653854	GTGTT	0.343397	2.78612e-08	TFAP2D	0.0436133	pca_5	1	pca	no		no	no
rs77921955	6	75559038	T	0.0136667	9.5577e-09	LOC101928516	-0.202596	pca_50	1	pca	no		no	no
rs10943681	6	80713244	C	0.335885	9.95577e-10	TTK	-0.0493781	encoder_30,encoder_37,encoder_38	3	encoder	no		no	no
rs10806185	6	80954511	G	0.437291	1.84583e-09	BCKDHB	-0.0450685	mtag_47	1	mtag	no		no	no
rs548029	6	84442204	C	0.873966	1.36955e-12	SNAP91	-0.0822541	encoder_12,encoder_13,encoder_14,encoder_15,encoder_22,encoder_23,encoder_24,encoder_30,encoder_31,encoder_32,encoder_39,encoder_40,encoder_4,encoder_5,encoder_6,encoder_7,mtag_15,mtag_17,mtag_24,mtag_32,mtag_41,mtag_45,pca_1	23	encoder;mtag;pca	yes	no	no	no
6:93112048_ATGTCCCTGCAAAGGACAT_A	6	93112048	A	0.163914	1.07425e-08	CASC6	0.0610252	encoder_28	1	encoder	no		no	no
rs1268162	6	109009194	G	0.350536	1.05521e-13	FOXO3	-0.0602152	encoder_10,encoder_11,encoder_12,encoder_13,encoder_14,encoder_19,encoder_20,encoder_21,encoder_22,encoder_23,encoder_24,encoder_29,encoder_2,encoder_30,encoder_31,encoder_32,encoder_38,encoder_39,encoder_3,encoder_40,encoder_46,encoder_47,encoder_48,encoder_4,encoder_5,encoder_60,encoder_61,encoder_62,encoder_6,encoder_7,pca_1	31	encoder;pca	yes	no	no	no
rs796708168	6	126689667	CT	0.450984	1.92325e-17	CENPW	-0.0679452	encoder_31,encoder_38,encoder_39,mtag_49,pca_14,pca_5,pca_8	7	encoder;mtag;pca	yes	yes	no	no
rs9322197	6	149943713	A	0.351533	1.24094e-19	KATNA1	0.0733495	encoder_27,encoder_28,encoder_29,encoder_35,encoder_36,pca_8	6	encoder;pca	yes	yes	no	no
rs199871796	6	149989579	AT	0.325019	2.56778e-14	LATS1	0.0635352	encoder_37,encoder_38,encoder_43	3	encoder	yes	yes	no	no
6:150083654_GATATAT_G	6	150083654	G	0.314438	1.55623e-14	PCMT1	0.066081	encoder_19,encoder_20,encoder_21,encoder_30,encoder_45,encoder_46,mtag_21,mtag_30,mtag_35,mtag_36,mtag_43,mtag_44,mtag_47,mtag_49,mtag_55	15	encoder;mtag	yes	yes	no	no
6:150144210_CA_C	6	150144210	C	0.350686	2.00537e-13	LRP11	0.0600641	encoder_44	1	encoder	yes	no	no	no
rs34743661	7	1023995	AG	0.524348	2.50442e-09	CYP2W1	-0.0460691	encoder_10,encoder_9,mtag_27,mtag_9	4	encoder;mtag	no		no	no
rs13236369	7	1033799	G	0.498871	5.55883e-09	C7orf50	-0.041809	encoder_17,mtag_2	2	encoder;mtag	no		no	no
rs112888804	7	6110057	A	0.0439468	1.056e-08	EIF2AK1	-0.110553	pca_11	1	pca	no		no	no
rs2240857	7	8010634	G	0.138235	1.90003e-09	GLCCI1	0.0682412	encoder_63	1	encoder	no		no	no
rs7799017	7	17716034	G	0.111395	1.1165e-08	SNX13	0.0712259	encoder_59	1	encoder	no		no	no
rs11769224	7	46630354	C	0.591144	3.47517e-10	IGFBP3	0.0489566	encoder_26,encoder_34,encoder_43,mtag_45,pca_1	5	encoder;mtag;pca	no		no	no
rs55807228	7	46641573	C	0.593889	2.6904e-11	TNS3	0.0525632	encoder_42,encoder_46,encoder_51,encoder_52,encoder_53,mtag_46,mtag_51,mtag_53,mtag_59	9	encoder;mtag	yes	no	no	no
rs11760448	7	47826976	A	0.3988	4.72186e-08	PKD1L1	0.0416479	pca_2	1	pca	no		no	no
rs2237483	7	50748917	C	0.224576	2.6139e-10	GRB10	0.0586808	encoder_25,encoder_26,encoder_33,encoder_34,encoder_42,encoder_42,encoder_43,encoder_44,encoder_47,encoder_50,encoder_51,encoder_52,encoder_53,encoder_56,encoder_58,mtag_50,pca_1	17	encoder;mtag;pca	yes	no	no	no
rs12719025	7	51100190	A	0.463305	1.22723e-36	COBL	0.0832822	encoder_10,encoder_11,encoder_12,encoder_13,encoder_14,encoder_15,encoder_16,encoder_17,encoder_18,encoder_19,encoder_20,encoder_21,encoder_22,encoder_23,encoder_24,encoder_25,encoder_26,encoder_2,encoder_31,encoder_32,encoder_33,encoder_34,encoder_34,encoder_39,encoder_3,encoder_40,encoder_41,encoder_41,encoder_42,encoder_43,encoder_46,encoder_47,encoder_48,encoder_49,encoder_4,encoder_50,encode…	113	encoder;mtag;pca	yes	yes	yes	no
7:139549199_CA_C	7	139549199	C	0.15935	4.71697e-08	TBXAS1	0.0576063	encoder_37	1	encoder	no		no	no
rs11770631	7	155657480	C	0.128756	2.75404e-08	SHH	-0.0657446	pca_15	1	pca	no		no	no
rs35659302	7	156190490	T	0.431332	3.22493e-08	LOC285889	0.043089	encoder_9	1	encoder	no		no	no
rs7013471	8	8687325	A	0.53762	1.41557e-08	MFHAS1	-0.0414163	encoder_11,encoder_12,mtag_11,mtag_13,mtag_14,mtag_20,mtag_37,mtag_3,mtag_4,mtag_5	10	encoder;mtag	no		no	no
rs140727637	8	61684249	A	0.752814	7.54735e-11	CHD7	-0.0576086	encoder_40,encoder_48	2	encoder	yes	no	no	no
rs1019904	8	61978344	C	0.308135	2.5321e-15	LOC100130298	0.0673631	pca_2,pca_4,pca_8,pca_9	4	pca	yes	no	no	no
rs10646223	8	78945804	AAC	0.373165	2.29994e-08	PKIA	-0.0439768	encoder_39	1	encoder	no		no	no
rs13262646	8	109122072	A	0.250638	1.49122e-23	RSPO2	0.0905183	encoder_15,encoder_16,encoder_24,encoder_26,encoder_27,encoder_31,encoder_32,encoder_34,encoder_35,encoder_39,encoder_40,encoder_43,encoder_47,encoder_52,encoder_53,encoder_54,encoder_55,encoder_56,encoder_57,encoder_58,encoder_5,encoder_61,encoder_62,encoder_63,encoder_64,encoder_6,encoder_7,encoder_8,encoder_8,pca_10,pca_1	31	encoder;pca	yes	yes	no	no
rs609666	8	109160212	G	0.215144	1.55309e-15	EIF3E	0.0761663	encoder_36,encoder_44,encoder_45,encoder_46,encoder_48,pca_7,pca_8	7	encoder;pca	yes	no	no	no
rs17475190	8	118898839	C	0.318982	9.32461e-09	EXT1	-0.0474631	encoder_49,encoder_50	2	encoder	no		no	no
rs9298817	9	21576591	C	0.661323	2.53855e-19	MIR31HG	-0.0722931	encoder_11,encoder_12,encoder_13,encoder_14,encoder_20,encoder_21,encoder_22,encoder_23,encoder_29,encoder_30,encoder_31,encoder_32,encoder_34,encoder_38,encoder_39,encoder_40,encoder_42,encoder_43,encoder_44,encoder_45,encoder_46,encoder_47,encoder_48,encoder_52,encoder_53,encoder_54,encoder_61,encoder_7,pca_15,pca_1	30	encoder;pca	yes	yes	no	no
rs144700666	9	76608489	TTTTAA	0.404275	5.18558e-15	MIR6130	-0.0632329	encoder_10,encoder_1,encoder_25,encoder_2,encoder_3,encoder_4,encoder_5,encoder_6,encoder_7,encoder_9,mtag_10,mtag_11,mtag_12,mtag_13,mtag_14,mtag_15,mtag_16,mtag_17,mtag_18,mtag_19,mtag_1,mtag_20,mtag_25,mtag_27,mtag_28,mtag_29,mtag_2,mtag_33,mtag_34,mtag_37,mtag_38,mtag_3,mtag_42,mtag_4,mtag_56,mtag_5,mtag_60,mtag_61,mtag_62,mtag_63,mtag_7,mtag_8,mtag_9	43	encoder;mtag	yes	no	no	no
rs4090240	9	77118987	T	0.282457	1.81663e-10	MIR6130/RORB	-0.0539444	encoder_24,encoder_32,encoder_59	3	encoder	yes	no	no	no
rs6478995	9	102792856	A	0.570873	1.55745e-09	ERP44	0.0389409	encoder_12,encoder_8,mtag_16,mtag_6	4	encoder;mtag	no		no	no
rs9886877	9	102944776	C	0.419346	6.5879e-11	INVS	-0.0431156	encoder_10,encoder_11,encoder_13,encoder_3,encoder_40,encoder_4,encoder_5,mtag_10,mtag_11,mtag_13,mtag_14,mtag_17,mtag_18,mtag_19,mtag_20,mtag_24,mtag_28,mtag_29,mtag_37,mtag_38,mtag_39,mtag_3,mtag_45,mtag_48,mtag_4,mtag_52,mtag_56,mtag_5,mtag_60,mtag_61,mtag_62,mtag_63,mtag_7,mtag_8,pca_1	35	encoder;mtag;pca	yes	no	no	no
9:125997787_GA_G	9	125997787	G	0.338243	2.81825e-08	STRBP	0.0490655	encoder_24	1	encoder	no		no	no
rs543070	9	126596547	G	0.132426	3.87799e-12	DENND1A	-0.0788704	encoder_13,encoder_14,encoder_15,encoder_18,encoder_23,encoder_25,encoder_26,encoder_33,encoder_4,encoder_5,encoder_63,encoder_6	12	encoder	yes	no	no	no
rs76366987	10	45162152	A	0.184292	1.45852e-10	TMEM72-AS1	0.0621427	encoder_41,encoder_50,encoder_59,pca_5	4	encoder;pca	yes	no	no	no
rs111268664	10	48377192	T	0.0155949	2.53496e-08	ZNF488	0.17357	encoder_14	1	encoder	no		no	no
rs111245635	10	48389841	T	0.0156519	1.69928e-10	RBP3	0.203825	encoder_23,encoder_41,encoder_42,encoder_43,encoder_47,encoder_48,encoder_50,encoder_51,encoder_52,encoder_53,encoder_54,encoder_55,encoder_56,encoder_61,pca_1	15	encoder;pca	yes	no	no	no
rs111656330	10	48404636	A	0.015872	1.55292e-09	GDF2	0.185978	encoder_39,encoder_40	2	encoder	no		no	no
rs1947075	10	49741135	T	0.644422	1.01989e-13	ARHGAP22	-0.0592936	encoder_10,encoder_11,encoder_13,encoder_14,encoder_17,encoder_18,encoder_19,encoder_22,encoder_23,encoder_26,encoder_31,encoder_33,encoder_34,encoder_39,encoder_40,encoder_41,encoder_42,encoder_47,encoder_48,encoder_49,encoder_50,encoder_51,encoder_56,encoder_59,encoder_60,pca_1	26	encoder;pca	yes	yes	no	no
rs2394453	10	69950668	C	0.208685	6.17964e-11	MYPN	-0.062135	encoder_1,encoder_2,encoder_9	3	encoder	yes	no	no	no
rs7916697	10	69991853	G	0.757343	3.69828e-18	ATOH7	0.079743	pca_2,pca_6,pca_7	3	pca	yes	no	no	no
rs11593071	10	75768989	C	0.281803	2.1417e-08	VCL	-0.0480493	pca_2	1	pca	no		no	no
rs111821245	10	94625910	C	0.0811013	3.53628e-09	EXOC6	-0.0843923	encoder_19,pca_3	2	encoder;pca	no		no	no
rs2817711	10	98895834	C	0.630379	4.77394e-11	SLIT1	-0.0532032	encoder_49,encoder_50,encoder_58,encoder_59,encoder_60,mtag_50,mtag_58	7	encoder;mtag	yes	no	no	no
rs145947067	10	102630012	AAGAG	0.325995	4.21914e-13	PAX2	-0.0613428	encoder_34,pca_13	2	encoder;pca	yes	no	no	no
rs11190732	10	102633284	G	0.400456	7.03696e-16	FAM178A	-0.0651059	encoder_26,pca_16,pca_5,pca_7	4	encoder;pca	yes	no	no	no
rs2935714	10	123422573	A	0.307873	1.1043e-11	FGFR2	-0.0550491	pca_5	1	pca	yes	no	no	no
rs1320209	11	15323282	C	0.291471	3.87482e-10	INSC	0.051575	pca_5	1	pca	no		no	no
rs11024101	11	17005544	C	0.289613	1.36462e-12	PLEKHA7	0.0601389	encoder_20,encoder_21,encoder_26,encoder_27,encoder_29,encoder_30,encoder_34,encoder_35,encoder_36,encoder_37,encoder_38,encoder_44,encoder_45,encoder_46,encoder_47,encoder_48,mtag_36,pca_1	18	encoder;mtag;pca	yes	no	no	no
rs12575466	11	17089998	A	0.254473	6.69711e-10	RPS13	0.0547415	encoder_11,encoder_12,encoder_13,encoder_15,encoder_22,encoder_23	6	encoder	no		no	no
rs665311	11	17206740	T	0.311882	7.76446e-10	PIK3C2A	0.0505642	encoder_14,mtag_26,mtag_45	3	encoder;mtag	no		no	no
rs214086	11	17298466	C	0.433927	5.05561e-10	NUCB2	0.0483851	encoder_10,encoder_16,encoder_17,encoder_18,encoder_24,encoder_25,encoder_31,encoder_32,encoder_33,encoder_39	10	encoder	no		no	no
rs7104177	11	17384230	C	0.512606	2.5492e-09	NCR3LG1	-0.040256	mtag_16,mtag_32,mtag_41,mtag_6	4	mtag	no		no	no
rs11602582	11	31285284	A	0.046468	3.32394e-10	DCDC1	-0.113903	encoder_38,encoder_39,pca_2	3	encoder;pca	no		no	no
rs145048470	11	31793523	A	0.268317	1.42287e-14	ELP4	-0.0681314	encoder_10,encoder_11,encoder_12,encoder_18,encoder_26,encoder_31,encoder_33,encoder_34,encoder_39,encoder_3,encoder_42,encoder_43,encoder_47,encoder_4,encoder_51,encoder_52,encoder_53,encoder_54,encoder_55,encoder_5,pca_13,pca_17,pca_8	23	encoder;pca	yes	no	no	no
rs3026388	11	31813576	T	0.282629	7.62628e-18	PAX6	0.0715734	mtag_11,mtag_14,mtag_20,mtag_37,mtag_4,pca_5	6	mtag;pca	yes	no	no	no
rs116233906	11	68968271	A	0.0424487	6.4911e-12	LOC338694	-0.133114	encoder_25,encoder_26,encoder_34,pca_5	4	encoder;pca	yes	no	no	no
rs72930261	11	69029956	T	0.0446606	2.09059e-08	MYEOV	-0.105784	encoder_43	1	encoder	no		no	no
rs1042602	11	88911696	A	0.36985	5.2049e-22	TYR	-0.0760485	encoder_11,encoder_12,encoder_13,encoder_14,encoder_22,encoder_23,encoder_30,encoder_31,encoder_32,encoder_38,encoder_39,encoder_40,encoder_45,encoder_46,encoder_47,encoder_48,mtag_21,mtag_22,mtag_23,mtag_30,mtag_31,mtag_37,mtag_39,mtag_40,mtag_46,mtag_49,pca_2,pca_2,pca_8	29	encoder;mtag;pca	yes	yes	yes	no
rs2076765	11	120053941	G	0.303844	8.1592e-10	OAF	0.0519184	encoder_15,encoder_49,encoder_50,encoder_59,pca_2	5	encoder;pca	no		no	no
rs580474	11	121547059	G	0.516651	5.71416e-09	SORL1	-0.0464548	encoder_8	1	encoder	no		no	no
rs3088353	12	862641	G	0.457897	2.03367e-08	WNK1	0.0445601	encoder_59	1	encoder	no		no	no
rs5442	12	6954864	A	0.0692119	2.71261e-10	GNB3	-0.0948662	encoder_12,encoder_13,encoder_14,encoder_15,encoder_23,encoder_31,encoder_39,encoder_54	8	encoder	yes	yes	yes	no
rs112947941	12	6997808	G	0.0681879	2.98687e-11	DSTNP2	-0.10269	encoder_47,encoder_55	2	encoder	yes	no	no	no
rs12319755	12	19091386	C	0.691318	3.31991e-10	PLEKHA5	0.0519386	encoder_28,encoder_29,encoder_36,encoder_37	4	encoder	no		no	no
rs10842937	12	27723202	A	0.16817	2.03374e-09	PPFIBP1	-0.0615889	pca_3	1	pca	no		no	no
rs11051131	12	31030140	C	0.162224	5.87772e-12	TSPAN11	0.0746559	pca_14,pca_16,pca_6	3	pca	yes	no	no	no
rs769825787	12	32551184	T	0.535479	5.82258e-13	BICD1	-0.055829	encoder_17,encoder_25,encoder_33,encoder_41,mtag_25,mtag_26,mtag_33,mtag_42,mtag_52	9	encoder;mtag	yes	no	no	no
rs7953764	12	43942429	A	0.655315	2.97695e-08	ADAMTS20	-0.043595	pca_5	1	pca	no		no	no
rs2193749	12	46134812	C	0.50844	3.86712e-08	ARID2	0.0429517	encoder_59	1	encoder	no		no	no
rs3138142	12	56115585	T	0.240024	1.23288e-56	BLOC1S1-RDH5/RDH5	0.1422	encoder_10,encoder_11,encoder_12,encoder_13,encoder_14,encoder_17,encoder_18,encoder_19,encoder_1,encoder_20,encoder_21,encoder_22,encoder_23,encoder_25,encoder_26,encoder_27,encoder_28,encoder_29,encoder_2,encoder_30,encoder_31,encoder_33,encoder_34,encoder_35,encoder_36,encoder_37,encoder_38,encoder_39,encoder_3,encoder_41,encoder_42,encoder_43,encoder_44,encoder_45,encoder_46,encoder_47,encode…	91	encoder;mtag;pca	yes	yes	yes	yes
12:96206476_TACAA_T	12	96206476	T	0.192646	1.20862e-18	NTN4	-0.0866428	encoder_11,encoder_18,encoder_1,encoder_23,encoder_25,encoder_2,encoder_31,encoder_32,encoder_39,encoder_40,encoder_56,encoder_8,encoder_9,pca_1	14	encoder;pca	yes	yes	no	no
12:96231056_GGAGGGAGA_G	12	96231056	G	0.172639	2.10134e-17	SNRPF	-0.0883781	encoder_10,encoder_15,encoder_16,encoder_17,encoder_3,encoder_41,encoder_42,encoder_48,encoder_49,encoder_4,encoder_50,encoder_58,encoder_5,encoder_60,encoder_61,encoder_62,encoder_63,encoder_64,encoder_6,encoder_7,pca_2	21	encoder;pca	yes	yes	yes	yes
12:96263453_TTAAAGG_T	12	96263453	T	0.192835	1.38311e-17	CCDC38	-0.083983	encoder_24,encoder_33,encoder_59,mtag_12,mtag_18,mtag_1,mtag_25,mtag_26,mtag_27,mtag_29,mtag_2,mtag_32,mtag_33,mtag_34,mtag_41,mtag_42,mtag_48,mtag_50,mtag_52,mtag_56,mtag_58,mtag_60,mtag_61,mtag_62,mtag_63,mtag_7,mtag_8,mtag_9,pca_5	29	encoder;mtag;pca	yes	yes	yes	no
rs10778213	12	103495151	C	0.46664	4.23843e-12	C12orf42	0.0516573	pca_2	1	pca	yes	no	no	no
rs34487633	12	109755623	G	0.117902	2.04001e-10	FOXN4	-0.0737844	pca_5,pca_7	2	pca	yes	no	no	no
rs299347	13	44260783	G	0.316664	1.68875e-08	ENOX1	-0.0454237	encoder_28,pca_5	2	encoder;pca	no		no	no
rs2483427	13	52104184	G	0.786949	7.49527e-09	MIR4703	0.0563142	pca_13	1	pca	no		no	no
rs17197037	14	21725654	A	0.390401	2.23356e-08	HNRNPC	-0.0439898	encoder_46	1	encoder	no		no	no
rs12147271	14	21766967	T	0.525808	1.28143e-09	RPGRIP1	0.0465573	encoder_29,encoder_30,encoder_37,encoder_38,encoder_45,mtag_46,mtag_47,mtag_49	8	encoder;mtag	no		no	no
rs56060152	14	54662852	G	0.1067	5.34804e-13	CDKN3	0.092537	encoder_1,encoder_2,encoder_9,pca_4,pca_4	5	encoder;pca	yes	no	no	no
14:59741111_CT_C	14	59741111	C	0.186576	5.96641e-11	DAAM1	-0.0661043	encoder_49,encoder_50,encoder_59,pca_14,pca_2,pca_8	6	encoder;pca	yes	no	no	no
rs76797875	14	60310343	T	0.0134455	3.68954e-12	RTN1	-0.243184	encoder_49,encoder_57,pca_10	3	encoder;pca	yes	no	no	no
rs2350892	14	60792103	G	0.386445	1.04381e-25	PPM1A	-0.0830755	encoder_41,encoder_49,encoder_50,pca_2	4	encoder;pca	yes	yes	no	no
rs1254276	14	60847001	T	0.390631	4.15884e-25	C14orf39	-0.0819481	encoder_10,encoder_29,encoder_30,encoder_37,encoder_38,encoder_3,encoder_4,encoder_57,encoder_58,encoder_59,mtag_10,mtag_11,mtag_12,mtag_13,mtag_18,mtag_19,mtag_1,mtag_20,mtag_27,mtag_28,mtag_29,mtag_2,mtag_32,mtag_34,mtag_36,mtag_37,mtag_38,mtag_3,mtag_41,mtag_4,mtag_50,mtag_52,mtag_57,mtag_58,mtag_5,mtag_9,pca_17,pca_1	38	encoder;mtag;pca	yes	yes	yes	yes
rs33912345	14	60976537	A	0.608918	4.39628e-28	SIX6	0.0866378	encoder_1,encoder_2,encoder_36,encoder_60,encoder_61,encoder_9	6	encoder	yes	yes	yes	yes
rs34935520	14	61091401	A	0.605957	3.85973e-26	SIX1	0.0803721	pca_5,pca_7	2	pca	yes	no	no	no
rs1956526	14	68799787	C	0.651345	4.42316e-14	RAD51B	0.0609441	encoder_11,encoder_12,encoder_17,encoder_18,encoder_19,encoder_20,encoder_25,encoder_27,encoder_33,encoder_35,encoder_36,encoder_41,encoder_43,encoder_9,mtag_25,mtag_33,mtag_42,mtag_52,pca_1	19	encoder;mtag;pca	yes	yes	no	no
rs11158783	14	69553338	T	0.174252	2.29341e-11	DCAF5	0.0739134	encoder_21,encoder_22,encoder_30,encoder_31,encoder_39	5	encoder	yes	yes	no	no
rs200916002	14	74497638	G	0.146215	7.57532e-22	CCDC176	-0.110106	encoder_37,encoder_43,encoder_44,encoder_45,encoder_52,encoder_53,encoder_54,encoder_63	8	encoder	yes	yes	no	no
rs7148979	14	74547318	A	0.118415	4.96602e-11	ALDH6A1	-0.0797437	encoder_62,pca_8	2	encoder;pca	yes	no	no	no
rs887595	14	74666641	G	0.820533	6.06113e-27	LIN52	0.107537	encoder_11,encoder_12,encoder_13,encoder_14,encoder_15,encoder_16,encoder_18,encoder_19,encoder_20,encoder_21,encoder_22,encoder_23,encoder_24,encoder_25,encoder_26,encoder_27,encoder_28,encoder_29,encoder_30,encoder_31,encoder_32,encoder_34,encoder_35,encoder_36,encoder_38,encoder_39,encoder_3,encoder_40,encoder_44,encoder_46,encoder_47,encoder_48,encoder_4,encoder_51,encoder_55,encoder_56,encod…	85	encoder;mtag;pca	yes	yes	yes	yes
rs373333533	14	74711626	A	0.504106	3.31627e-11	VSX2	-0.0577139	encoder_32,encoder_40,encoder_48,encoder_64	4	encoder	yes	no	no	no
rs12884052	14	74774044	C	0.355978	6.496e-09	ABCD4	-0.0463327	encoder_30,encoder_56	2	encoder	no		no	no
14:75241230_TC_T	14	75241230	T	0.465924	2.1099e-10	YLPM1	0.0485933	encoder_31,encoder_38,encoder_39,encoder_46,encoder_56,mtag_21,mtag_22,mtag_30,mtag_31,mtag_40,mtag_44,mtag_46,mtag_49,mtag_55	14	encoder;mtag	yes	yes	no	no
rs10146501	14	75359226	C	0.343512	3.51857e-09	DLST	-0.048545	encoder_13,encoder_21,encoder_44,encoder_47,encoder_48,encoder_55	6	encoder	no		no	no
rs1800407	15	28230318	T	0.0811902	2.24689e-10	OCA2	0.0906374	pca_5,pca_8	2	pca	yes	no	no	no
rs12913832	15	28365618	G	0.776631	7.98563e-13	HERC2	0.0669906	pca_6	1	pca	yes	no	no	no
rs11853045	15	48799381	A	0.148498	1.51304e-08	FBN1	-0.0605048	encoder_7	1	encoder	no		no	no
15:53998595_CTATGTGTACACAT_C	15	53998595	C	0.485365	7.66282e-10	WDR72	-0.0477173	encoder_10,encoder_11,encoder_14,encoder_15,encoder_18,encoder_18,encoder_19,encoder_20,encoder_26,encoder_26,encoder_27,mtag_10,mtag_11,mtag_13,mtag_14,mtag_17,mtag_18,mtag_19,mtag_20,mtag_25,mtag_26,mtag_28,mtag_29,mtag_33,mtag_37,mtag_38,mtag_39,mtag_3,mtag_42,mtag_45,mtag_48,mtag_4,mtag_5,pca_1	34	encoder;mtag;pca	no		no	no
rs34797071	15	59939918	T	0.350231	2.30127e-08	GTF2A2	0.045044	encoder_34	1	encoder	no		no	no
rs11427336	15	59959027	TA	0.647305	5.80128e-10	BNIP2	-0.0502038	encoder_11,encoder_18,encoder_26	3	encoder	no		no	no
rs351188	15	74595145	C	0.239031	2.38089e-08	CCDC33	-0.0491894	pca_2	1	pca	no		no	no
rs1078011	15	74734862	G	0.125465	2.29656e-08	UBL7	-0.0644084	encoder_29	1	encoder	no		no	no
15:74776147_ATT_A	15	74776147	A	0.129602	3.08478e-11	UBL7-AS1	-0.0760483	encoder_28,encoder_38,encoder_44,encoder_45,encoder_46	5	encoder	yes	no	no	no
rs74674678	15	74812559	CAG	0.145979	3.04225e-10	ARID3B	-0.0677842	encoder_36,encoder_37	2	encoder	yes	no	no	no
rs199891229	15	89127720	GAAAAAAA	0.332734	4.26306e-11	LOC101929743	0.0537284	encoder_31,encoder_39,encoder_40,encoder_46,encoder_47,pca_8	6	encoder;pca	yes	yes	no	no
rs1470108	15	89153744	A	0.336684	1.23344e-08	MIR7-2	0.045688	encoder_22,encoder_23,pca_1	3	encoder;pca	no		no	no
rs8027468	15	101203735	G	0.207669	5.5252e-16	ASB7	0.0779972	encoder_48,encoder_63,encoder_64,pca_11,pca_25,pca_4	6	encoder;pca	yes	no	no	no
rs72766686	16	2422033	C	0.0335925	1.23109e-09	ABCA17P	-0.129722	encoder_1,encoder_2	2	encoder	no		no	no
rs55989968	16	3530658	G	0.199976	1.84682e-08	NAA60	0.0558005	pca_14	1	pca	no		no	no
rs143016310	16	67665080	G	0.0509992	1.91971e-10	CTCF	0.112629	pca_3	1	pca	yes	no	no	no
rs34375971	16	77297357	CA	0.371528	2.3458e-09	ADAMTS18	0.0473543	pca_3	1	pca	no		no	no
rs4635359	16	80537760	C	0.261713	7.57494e-14	LOC102724084	0.0649557	encoder_13,encoder_2,encoder_3,encoder_41,encoder_49,encoder_4,encoder_50,encoder_59,mtag_50	9	encoder;mtag	yes	yes	no	no
rs691229	16	84494843	T	0.147377	2.2531e-09	ATP2C2	0.0645913	encoder_45	1	encoder	no		no	no
rs142963458	16	84561361	T	0.0368891	1.03412e-12	TLDC1/MEAK7	0.149116	encoder_15,encoder_21,encoder_22,encoder_23,encoder_38,encoder_39,encoder_43,encoder_44,encoder_46,encoder_46,encoder_47,encoder_51,encoder_52,encoder_53,encoder_54,encoder_5,encoder_6,pca_1	18	encoder;pca	yes	no	no	no
rs146162169	16	84571701	A	0.0328534	2.36251e-12	COTL1	0.154941	encoder_14,encoder_30,encoder_31,encoder_32,encoder_40,encoder_48	6	encoder	yes	no	no	no
rs9909684	17	13500254	A	0.519652	1.82212e-09	HS3ST3A1	-0.0452157	encoder_41,encoder_50,mtag_50,pca_2	4	encoder;mtag;pca	no		no	no
rs8077480	17	14091329	T	0.402221	1.17099e-10	COX10	0.0509698	encoder_49,encoder_59,mtag_50,mtag_58	4	encoder;mtag	yes	no	no	no
rs1059504	17	43472321	A	0.457593	3.47723e-08	ARHGAP27	0.0429233	mtag_22,mtag_31	2	mtag	no		no	no
rs77301847	17	43810902	G	0.221014	1.20668e-14	CRHR1	0.0754727	encoder_18,encoder_19,encoder_20,encoder_31,encoder_33	5	encoder	yes	no	no	no
rs7221167	17	43933307	T	0.43477	1.98775e-11	MAPT-AS1	0.0521689	encoder_4,mtag_10,mtag_25,mtag_33,mtag_3,mtag_42,mtag_5	7	encoder;mtag	yes	no	no	no
rs4792891	17	43973498	G	0.340266	2.49034e-08	MAPT/MAPT-IT1	0.0446994	encoder_14	1	encoder	no		no	no
rs62063281	17	44038785	G	0.220594	4.86434e-17	MAPT	0.0782818	encoder_10,encoder_11,encoder_12,encoder_13,encoder_28,encoder_42,encoder_51,encoder_52,encoder_53,mtag_45,pca_5	11	encoder;mtag;pca	yes	no	no	no
rs62063665	17	44122345	G	0.221826	1.41247e-24	KANSL1	0.0959421	encoder_17,encoder_20,encoder_21,encoder_26,encoder_27,encoder_29,encoder_30,encoder_34,encoder_35,encoder_36,encoder_38,encoder_44,encoder_45,encoder_46,encoder_54,pca_1	16	encoder;pca	yes	yes	no	no
rs2668637	17	44322960	G	0.0839194	4.86323e-11	LOC644172	0.120783	encoder_19,encoder_22,encoder_25,encoder_27,encoder_35,encoder_43,encoder_5,mtag_11,mtag_13,mtag_14,mtag_18,mtag_19,mtag_20,mtag_21,mtag_26,mtag_28,mtag_29,mtag_30,mtag_35,mtag_36,mtag_37,mtag_38,mtag_39,mtag_43,mtag_44,mtag_48,mtag_4,mtag_52,mtag_55,pca_3	30	encoder;mtag;pca	yes	no	no	no
rs9889328	17	44612339	C	0.546403	1.85572e-08	ARL17A/LRRC37A2	-0.0490504	mtag_51	1	mtag	no		no	no
rs58526981	17	58997047	T	0.15957	1.15129e-12	BCAS3	0.0753795	encoder_20,encoder_21,encoder_28,encoder_29,encoder_30,encoder_31,encoder_37,encoder_38,encoder_39,encoder_43,encoder_44,encoder_45,encoder_46,encoder_47,encoder_48	15	encoder	yes	no	no	no
rs11411751	17	68257258	AC	0.778658	1.48142e-08	KCNJ2	-0.0527205	encoder_10	1	encoder	no		no	no
rs112364254	17	79578287	A	0.350216	5.23577e-55	NPLOC4	-0.127724	encoder_25,encoder_34,encoder_42,encoder_52,encoder_53,encoder_54,pca_14,pca_2,pca_5	9	encoder;pca	yes	yes	yes	yes
rs62075722	17	79611271	G	0.650018	1.42358e-62	TSPAN10	0.13505	encoder_10,encoder_11,encoder_12,encoder_13,encoder_14,encoder_15,encoder_17,encoder_18,encoder_19,encoder_20,encoder_21,encoder_22,encoder_23,encoder_24,encoder_26,encoder_27,encoder_29,encoder_30,encoder_31,encoder_32,encoder_35,encoder_36,encoder_37,encoder_38,encoder_39,encoder_3,encoder_40,encoder_43,encoder_44,encoder_45,encoder_46,encoder_47,encoder_48,encoder_4,encoder_51,encoder_55,encod…	83	encoder;mtag;pca	yes	yes	yes	yes
rs35763415	17	79622370	T	0.596319	2.17582e-37	PDE6G	0.0999251	mtag_22,mtag_23,mtag_24,mtag_30,mtag_31,mtag_35,mtag_36,mtag_40,mtag_43,mtag_44,mtag_45,mtag_46,mtag_49,mtag_51,mtag_53,mtag_54,mtag_55,mtag_59	18	mtag	yes	no	no	no
rs57604384	17	79630941	A	0.589257	1.37628e-16	OXLD1	0.0604996	mtag_18,mtag_34,mtag_37,mtag_3	4	mtag	yes	no	no	no
rs35204860	17	81053330	C	0.698938	4.38366e-12	METRNL	0.0591946	encoder_1,encoder_2,encoder_3,encoder_9	4	encoder	yes	no	no	no
rs7227172	18	6689374	C	0.50648	1.17122e-09	C18orf64	-0.0455411	pca_2	1	pca	no		no	no
18:6730170_TAGCA_T	18	6730170	T	0.517231	3.15955e-16	ARHGAP28	-0.0625818	encoder_11,encoder_12,encoder_13,encoder_14,encoder_15,encoder_19,encoder_20,encoder_21,encoder_22,encoder_23,encoder_24,encoder_27,encoder_28,encoder_29,encoder_30,encoder_31,encoder_32,encoder_35,encoder_37,encoder_38,encoder_39,encoder_40,encoder_44,encoder_45,encoder_46,encoder_47,mtag_21,mtag_22,mtag_23,mtag_24,mtag_30,mtag_31,mtag_32,mtag_35,mtag_39,mtag_40,mtag_41,mtag_43,mtag_44,mtag_45,m…	46	encoder;mtag;pca	yes	no	no	no
rs4245280	18	56902134	T	0.496527	7.214e-12	GRP	-0.0533044	encoder_25,encoder_33,encoder_41,mtag_21,mtag_30,mtag_35,mtag_43,mtag_44,mtag_46,mtag_47,mtag_49,mtag_52,mtag_55	13	encoder;mtag	yes	no	no	no
rs769959625	18	56936965	T	0.345526	4.28006e-13	RAX	0.0634712	encoder_11,encoder_12,encoder_13,encoder_14,encoder_18,encoder_19,encoder_20,encoder_21,encoder_22,encoder_23,encoder_24,encoder_26,encoder_27,encoder_29,encoder_30,encoder_31,encoder_32,encoder_34,encoder_34,encoder_35,encoder_36,encoder_37,encoder_38,encoder_39,encoder_40,encoder_42,encoder_43,encoder_44,encoder_45,encoder_46,encoder_47,encoder_48,encoder_49,encoder_4,encoder_50,encoder_51,enco…	73	encoder;mtag;pca	yes	no	no	no
rs583254	18	56959799	T	0.911982	1.24912e-09	CPLX4	0.0834706	encoder_16	1	encoder	no		no	no
rs11662962	18	57052843	A	0.130233	1.70524e-11	LMAN1	0.0770335	encoder_11,encoder_12,encoder_13,encoder_18,encoder_19,encoder_20,encoder_21,encoder_25,encoder_26,encoder_34,encoder_42,encoder_43,encoder_51,encoder_52,encoder_55,encoder_8,mtag_53,mtag_59,pca_1	19	encoder;mtag;pca	yes	yes	no	no
rs28689935	18	57068680	T	0.409351	5.43626e-10	CCBE1	0.0490645	encoder_27,encoder_31,encoder_39,encoder_45,encoder_46,encoder_47,encoder_54,encoder_6,encoder_7,mtag_14,mtag_15,mtag_22,mtag_31,mtag_39,mtag_40,mtag_45,mtag_46,mtag_54	18	encoder;mtag	no		no	no
rs76076446	19	3771586	A	0.022611	1.04416e-13	RAX2	-0.190306	encoder_14,encoder_15,encoder_16,encoder_23,encoder_24,encoder_31,encoder_32,encoder_39,encoder_3,encoder_40,encoder_47,encoder_48,encoder_4,encoder_51,encoder_55,encoder_56,encoder_5,encoder_60,encoder_61,encoder_62,encoder_63,encoder_6,encoder_7,pca_1	24	encoder;pca	yes	no	no	no
rs368281870	19	11083079	CT	0.243919	4.3979e-08	SMARCA4	0.0510353	encoder_18	1	encoder	no		no	no
rs17812761	20	14520959	C	0.271821	3.00504e-13	MACROD2	-0.0631408	encoder_2,pca_4	2	encoder;pca	yes	no	no	no
rs62202903	20	14574827	G	0.264616	2.48599e-28	MACROD2/MACROD2-IT1	0.0995018	encoder_1,encoder_33,encoder_41,pca_14,pca_7	5	encoder;pca	yes	no	no	no
rs73151069	22	18442958	T	0.0115557	8.02284e-09	MICAL3	0.216153	pca_15	1	pca	no		no	no
rs35476831	22	30583490	T	0.158884	1.02768e-09	HORMAD2	-0.064236	encoder_26,encoder_27,encoder_43,encoder_44	4	encoder	no		no	no
rs929271	22	30638226	G	0.309858	1.88772e-12	LIF	0.0592788	encoder_12,encoder_13,encoder_19,encoder_20,encoder_21,encoder_22,encoder_30,encoder_35,pca_2	9	encoder;pca	yes	no	no	no
rs11089441	22	30654464	T	0.296344	3.85285e-09	OSM	0.0496069	encoder_29	1	encoder	no		no	no
22:38355724_TA_T	22	38355724	T	0.632055	1.10586e-09	POLR2F	0.0477638	encoder_31,encoder_39,encoder_47	3	encoder	no		no	no
rs9330785	22	46318159	G	0.332204	3.98954e-08	WNT7B	0.0431936	pca_2	1	pca	no		no	no
rs117757126	22	46907437	A	0.0323477	2.72158e-09	CELSR1	-0.142546	pca_13	1	pca	no		no	no

## Sheet: raw
SNV	Chr	Position (GRCh37)	Reference allele	Allele frequency (UKB)	Embedding	p-value		beta	standard error	n	Allele frequency ()	bJ	bJ_se	pJ	LD_r
rs3790911	1	82377184	T	0.320421	PC13	3.8444e-08		-0.0273024	0.00496601	29965.9	0.311813	-0.0273024	0.00496843	3.90323e-08	0
rs17470277	1	82393105	C	0.379547	PC8	2.82263e-09		-0.0435649	0.00733219	30147.9	0.374792	-0.0435649	0.00733636	2.88138e-09	0
rs1431978	1	214152590	C	0.0947811	17_eye_encoder	1.78175e-08		0.00136749	0.000242809	30022.5	0.103068	0.00136749	0.000242933	1.81175e-08	0
rs10202948	2	44284924	A	0.247516	57_eye_encoder	1.10083e-09		0.00111982	0.000183756	30152.5	0.246495	0.00111982	0.000183866	1.12621e-09	0
rs10202948	2	44284924	A	0.247516	58_eye_encoder	1.00963e-08		0.000856564	0.000149511	30173.7	0.246495	0.000856564	0.00014959	1.02775e-08	0
rs10202948	2	44284924	A	0.247516	49_eye_encoder	2.19366e-08		0.00103396	0.000184768	30194.4	0.246495	0.00103396	0.000184861	2.22943e-08	0
2:55602641_ATATATATGTATG_A	2	55602641	A	0.859532	PC7	2.11778e-08		-0.0681209	0.0121599	28545.3	0.864596	-0.0681209	0.0121664	2.15449e-08	0
2:145483970_GTA_G	2	145483970	G	0.716559	PC13	6.28338e-12		0.0350937	0.00510597	30373.5	0.715742	0.0350937	0.00510986	6.51783e-12	0
rs7589104	2	218517174	C	0.0697214	9_eye_encoder	1.01809e-08		-0.00168453	0.000294103	29824.3	0.0670964	-0.00168453	0.00029426	1.03656e-08	0
rs4355095	2	225466385	T	0.359734	45_eye_encoder	4.51189e-08		0.000639297	0.000116883	30087.2	0.372475	0.000639297	0.000116939	4.57922e-08	0
rs4684873	3	12775428	G	0.693655	3_eye_encoder	4.83413e-08		-0.000726804	0.00013318	30100.5	0.689653	-0.000726804	0.000133244	4.9056e-08	0
rs17279437	3	45814094	A	0.106906	43_eye_encoder	2.91259e-09		-0.00107819	0.000181622	30428.2	0.102331	-0.00107819	0.000181724	2.97244e-09	0
rs17279437	3	45814094	A	0.106906	34_eye_encoder	6.66701e-09		-0.000995683	0.000171696	30426.6	0.102331	-0.000995683	0.000171788	6.79164e-09	0
rs17279437	3	45814094	A	0.106906	44_eye_encoder	2.75161e-08		-0.00100094	0.000180137	30429.7	0.102331	-0.00100094	0.000180225	2.79489e-08	0
rs17279437	3	45814094	A	0.106906	45_eye_encoder	3.45572e-08		-0.000995144	0.00018039	30472	0.102331	-0.000995144	0.000180477	3.50843e-08	0
rs17279437	3	45814094	A	0.106906	42_eye_encoder	4.42432e-08		-0.00102936	0.000188079	30421.7	0.102331	-0.00102936	0.000188168	4.48979e-08	0
rs4467387	3	123054889	C	0.536027	encoder37_mtag_trait	4.44483e-08		-0.000605815	0.000110708	30017.7	0.472415	-0.000605815	0.000110761	4.51145e-08	0
rs11708067	3	123065778	G	0.239421	PC3	7.64258e-12		0.121152	0.0176991	30245.2	0.238626	0.121152	0.0177125	7.92425e-12	0
rs7613029	3	169233179	T	0.318667	PC13	1.83473e-08		-0.0278938	0.00495722	30158.7	0.322673	-0.0278938	0.00495974	1.86536e-08	0
rs7662318	4	25149714	C	0.661953	PC20	1.58311e-08		0.0175105	0.00309794	30440.9	0.657074	0.0175105	0.00309951	1.60978e-08	0
rs7667194	4	190527645	A	0.427075	PC13	2.5349e-08		0.030159	0.00541371	22431.2	0.404022	0.030159	0.00541733	2.58969e-08	0
rs77323839	5	1110177	A	0.153866	PC21	1.38714e-08		0.0215785	0.0038024	29637.9	0.145658	0.0215785	0.0038044	1.41154e-08	0
rs79791975	5	87807961	A	0.0823614	57_eye_encoder	1.58368e-18		0.0025394	0.000289108	29978.5	0.0783278	0.0025394	0.000289475	1.74845e-18	0
rs79791975	5	87807961	A	0.0823614	63_eye_encoder	1.20301e-09		0.0012968	0.000213295	29997.8	0.0783278	0.0012968	0.000213423	1.23063e-09	0
rs79791975	5	87807961	A	0.0823614	58_eye_encoder	1.41535e-09		0.00142363	0.000235166	30052	0.0783278	0.00142363	0.000235305	1.44723e-09	0
rs79791975	5	87807961	A	0.0823614	49_eye_encoder	1.65034e-08		0.00164108	0.000290706	30058.5	0.0783278	0.00164108	0.000290855	1.67835e-08	0
rs79791975	5	87807961	A	0.0823614	62_eye_encoder	4.53333e-08		0.00120212	0.000219818	30032.7	0.0783278	0.00120212	0.000219924	4.60107e-08	0
rs149954816	5	87818501	AT	0.0768855	25_eye_encoder	4.0716e-10		0.00159057	0.00025444	29985.9	0.0816828	0.00159057	0.000254602	4.17629e-10	0
rs149954816	5	87818501	AT	0.0768855	17_eye_encoder	9.66133e-10		0.00163512	0.000267399	29919	0.0816828	0.00163512	0.000267562	9.88901e-10	0
rs149954816	5	87818501	AT	0.0768855	18_eye_encoder	6.62447e-09		0.00125372	0.000216152	29910.3	0.0816828	0.00125372	0.00021627	6.75055e-09	0
rs149954816	5	87818501	AT	0.0768855	26_eye_encoder	4.30208e-08		0.00114624	0.000209245	29967.4	0.0816828	0.00114624	0.000209346	4.36695e-08	0
rs17421410	5	87836307	G	0.0744299	16_eye_encoder	2.92249e-16		0.00146422	0.000179077	29904.5	0.0717532	0.00146422	0.000179274	3.1486e-16	0
rs17421410	5	87836307	G	0.0744299	8_eye_encoder	1.18989e-14		0.00133865	0.000173465	29936.1	0.0717532	0.00133865	0.000173635	1.2623e-14	0
5:87846165_GA_G	5	87846165	G	0.0760956	64_eye_encoder	4.42982e-18		0.00194032	0.00022387	29437.1	0.0714623	0.00194032	0.000224152	4.87402e-18	0
5:87846165_GA_G	5	87846165	G	0.0760956	PC11	7.12708e-13		0.0749269	0.0104399	29572.7	0.0714623	0.0749269	0.0104488	7.45315e-13	0
5:87846165_GA_G	5	87846165	G	0.0760956	PC19	4.45916e-11		-0.0384242	0.00583249	29557.8	0.0714623	-0.0384242	0.00583667	4.60312e-11	0
rs17421627	5	87847586	G	0.0745865	24_eye_encoder	1.76001e-17		0.00157014	0.000184535	29990.9	0.0713446	0.00157014	0.000184755	1.92023e-17	0
rs17421627	5	87847586	G	0.0745865	15_eye_encoder	5.22847e-13		0.00159098	0.000220381	30050.9	0.0713446	0.00159098	0.000220568	5.46952e-13	0
rs17421627	5	87847586	G	0.0745865	PC12	8.87921e-12		0.0662205	0.00970464	29972.1	0.0713446	0.0662205	0.00971201	9.20529e-12	0
rs17421627	5	87847586	G	0.0745865	32_eye_encoder	1.98577e-11		0.00123021	0.00018342	30038.9	0.0713446	0.00123021	0.000183554	2.0536e-11	0
rs17421627	5	87847586	G	0.0745865	36_eye_encoder	2.34924e-11		0.00145042	0.000217048	30010.7	0.0713446	0.00145042	0.000217206	2.42837e-11	0
rs17421627	5	87847586	G	0.0745865	PC1	4.41139e-11		0.65227	0.0989854	30061.1	0.0713446	0.65227	0.0990552	4.55152e-11	0
rs17421627	5	87847586	G	0.0745865	7_eye_encoder	6.4817e-11		0.00141299	0.000216312	30060.6	0.0713446	0.00141299	0.000216462	6.68041e-11	0
rs17421627	5	87847586	G	0.0745865	48_eye_encoder	7.14947e-11		0.00120174	0.000184387	30047.8	0.0713446	0.00120174	0.000184514	7.36675e-11	0
rs17421627	5	87847586	G	0.0745865	14_eye_encoder	2.13017e-10		0.00144333	0.000227237	30099.8	0.0713446	0.00144333	0.000227385	2.18837e-10	0
rs17421627	5	87847586	G	0.0745865	6_eye_encoder	5.15674e-10		0.00139008	0.000223692	30094.5	0.0713446	0.00139008	0.000223832	5.28571e-10	0
rs17421627	5	87847586	G	0.0745865	40_eye_encoder	2.11998e-09		0.00106072	0.000177131	30034.1	0.0713446	0.00106072	0.000177234	2.16571e-09	0
rs17421627	5	87847586	G	0.0745865	35_eye_encoder	4.77596e-09		0.00118891	0.000203066	30049.3	0.0713446	0.00118891	0.000203178	4.86993e-09	0
rs17421627	5	87847586	G	0.0745865	33_eye_encoder	5.43564e-09		0.00149077	0.000255564	30100.5	0.0713446	0.00149077	0.000255704	5.54083e-09	0
rs17421627	5	87847586	G	0.0745865	12_eye_encoder	1.00427e-08		0.00126942	0.000221539	30108.2	0.0713446	0.00126942	0.000221656	1.02234e-08	0
rs17421627	5	87847586	G	0.0745865	11_eye_encoder	3.01294e-08		0.00122443	0.000220989	30074.1	0.0713446	0.00122443	0.000221098	3.06034e-08	0
rs17421627	5	87847586	G	0.0745865	5_eye_encoder	3.15965e-08		0.00125149	0.000226213	30116.5	0.0713446	0.00125149	0.000226324	3.20898e-08	0
rs17421627	5	87847586	G	0.0745865	4_eye_encoder	3.65349e-08		0.00123733	0.00022469	30131.1	0.0713446	0.00123733	0.000224799	3.70946e-08	0
rs79327504	5	87847988	A	0.0740092	28_eye_encoder	8.69177e-12		0.00150781	0.000220871	29834.3	0.0720383	0.00150781	0.00022104	9.01305e-12	0
rs79327504	5	87847988	A	0.0740092	34_eye_encoder	1.23731e-08		0.00116419	0.000204441	29898.8	0.0720383	0.00116419	0.000204548	1.25919e-08	0
rs79327504	5	87847988	A	0.0740092	27_eye_encoder	1.27774e-08		0.00119991	0.000210917	29849.1	0.0720383	0.00119991	0.000211028	1.30028e-08	0
rs79327504	5	87847988	A	0.0740092	20_eye_encoder	3.54734e-08		0.00117669	0.000213477	29858	0.0720383	0.00117669	0.000213582	3.60238e-08	0
rs75048985	5	87847992	A	0.0739953	PC13	8.66751e-10		0.0543497	0.00886301	29889.3	0.0719756	0.0543497	0.00886844	8.87433e-10	0
rs115803211	5	87907437	C	0.0754653	56_eye_encoder	2.81976e-14		0.00147426	0.00019382	29639.9	0.0705896	0.00147426	0.000194006	2.9831e-14	0
rs115803211	5	87907437	C	0.0754653	55_eye_encoder	3.70467e-11		0.00153568	0.000232136	29678.8	0.0705896	0.00153568	0.000232303	3.82581e-11	0
rs115456027	5	87919700	T	0.0755123	23_eye_encoder	4.6643e-10		0.00139719	0.000224268	29657.3	0.0704959	0.00139719	0.000224411	4.78391e-10	0
rs115456027	5	87919700	T	0.0755123	13_eye_encoder	2.60626e-08		0.0012502	0.000224613	29710.7	0.0704959	0.0012502	0.000224726	2.64854e-08	0
rs764386718	5	127414014	C	0.0806903	7_eye_encoder	2.08259e-08		0.00123116	0.000219654	27133.6	0.0673192	0.00123116	0.000219777	2.12066e-08	0
rs764386718	5	127414014	C	0.0806903	2_eye_encoder	2.70462e-08		0.0014053	0.000252772	27165.8	0.0673192	0.0014053	0.000252911	2.75241e-08	0
rs764386718	5	127414014	C	0.0806903	6_eye_encoder	2.8093e-08		0.00126133	0.000227147	27161.4	0.0673192	0.00126133	0.000227272	2.85871e-08	0
rs764386718	5	127414014	C	0.0806903	16_eye_encoder	4.70847e-08		0.000990891	0.000181416	27091.5	0.0673192	0.000990891	0.000181513	4.78613e-08	0
rs2963489	5	148593958	T	0.483646	28_eye_encoder	3.91495e-09		0.000683014	0.000116006	29690.7	0.483919	0.000683014	0.000116072	3.99472e-09	0
rs2963489	5	148593958	C	0.483646	encoder29_mtag_trait	4.67001e-08		0.00063539	0.000116299	29660.3	0.516081	0.00063539	0.000116355	4.7404e-08	0
5:148596693_TG_T	5	148596693	T	0.471102	27_eye_encoder	1.34642e-13		0.000820924	0.000110913	29666.4	0.466098	0.000820924	0.000111013	1.41608e-13	0
5:148596693_TG_T	5	148596693	T	0.471102	35_eye_encoder	2.5383e-12		0.000752668	0.000107506	29684.6	0.466098	0.000752668	0.000107593	2.64283e-12	0
5:148596693_TG_T	5	148596693	T	0.471102	26_eye_encoder	3.25776e-11		0.000744004	0.000112143	29704.3	0.466098	0.000744004	0.000112224	3.36544e-11	0
5:148596693_TG_T	5	148596693	T	0.471102	19_eye_encoder	1.43358e-10		0.0007268	0.000113345	29668.8	0.466098	0.0007268	0.000113422	1.47489e-10	0
5:148596693_TG_T	5	148596693	T	0.471102	18_eye_encoder	2.7094e-09		0.000689075	0.000115844	29660.3	0.466098	0.000689075	0.000115911	2.76699e-09	0
5:148596693_TG_T	5	148596693	T	0.471102	36_eye_encoder	3.92285e-09		0.000676511	0.000114908	29671.2	0.466098	0.000676511	0.000114973	4.0028e-09	0
5:148596693_TG_T	5	148596693	T	0.471102	20_eye_encoder	4.38614e-08		0.000614568	0.000112259	29698.2	0.466098	0.000614568	0.000112314	4.45271e-08	0
rs13171669	5	148601243	A	0.431074	encoder61_mtag_trait	3.12788e-09		0.000460763	7.77693e-05	29993.3	0.57743	0.000460763	7.78135e-05	3.19258e-09	0
rs13171669	5	148601243	A	0.431074	encoder62_mtag_trait	3.12788e-09		0.000460763	7.77693e-05	29993.3	0.57743	0.000460763	7.78135e-05	3.19258e-09	0
rs13171669	5	148601243	A	0.431074	encoder19_mtag_trait	1.17194e-08		0.000628565	0.000110202	29881.7	0.57743	0.000628565	0.00011026	1.1928e-08	0
rs13171669	5	148601243	A	0.431074	encoder20_mtag_trait	1.17194e-08		0.000628565	0.000110202	29881.7	0.57743	0.000628565	0.00011026	1.1928e-08	0
rs13156539	5	148606052	A	0.468368	encoder51_mtag_trait	1.14957e-11		0.000837172	0.00012336	29989.8	0.535661	0.000837172	0.000123453	1.19083e-11	0
rs13156539	5	148606052	A	0.468368	encoder52_mtag_trait	2.54382e-11		0.000796574	0.000119412	29994.1	0.535661	0.000796574	0.000119498	2.62895e-11	0
rs13156539	5	148606052	A	0.468368	encoder53_mtag_trait	2.54382e-11		0.000796574	0.000119412	29994.1	0.535661	0.000796574	0.000119498	2.62895e-11	0
rs13156539	5	148606052	A	0.468368	encoder27_mtag_trait	2.29621e-10		0.000658417	0.00010385	29960.8	0.535661	0.000658417	0.000103918	2.35878e-10	0
rs1465850	5	148611207	C	0.468023	encoder55_mtag_trait	3.94384e-10		0.000701592	0.000112143	30134.3	0.533476	0.000701592	0.000112214	4.04506e-10	0
rs1465850	5	148611207	C	0.468023	encoder54_mtag_trait	8.73025e-10		0.00071293	0.000116282	30129.8	0.533476	0.00071293	0.000116352	8.93673e-10	0
rs13161048	5	148615269	T	0.427911	PC14	1.81131e-20		0.0399325	0.00430636	30091.2	0.420258	0.0399325	0.00431244	2.04728e-20	0
rs13161048	5	148615269	T	0.427911	50_eye_encoder	2.38644e-09		0.000812041	0.000136042	30179.4	0.420258	0.000812041	0.00013612	2.437e-09	0
rs1109114	5	148615946	T	0.427913	41_eye_encoder	1.0345e-09		0.000928149	0.000152056	30167.3	0.420213	0.000928149	0.000152147	1.0585e-09	0
rs1109114	5	148615946	C	0.427913	encoder41_mtag_trait	1.29949e-09		0.000928149	0.000152972	30132	0.579787	0.000928149	0.000153062	1.32895e-09	0
rs59032271	5	148618749	C	0.467664	encoder21_mtag_trait	1.06538e-08		0.00057478	0.000100486	30192.6	0.535411	0.00057478	0.000100539	1.08436e-08	0
rs59032271	5	148618749	C	0.467664	encoder22_mtag_trait	1.06538e-08		0.00057478	0.000100486	30192.6	0.535411	0.00057478	0.000100539	1.08436e-08	0
5:148619189_AG_A	5	148619189	A	0.467838	43_eye_encoder	8.05604e-12		0.000771248	0.000112796	30242.5	0.464702	0.000771248	0.000112881	8.35165e-12	0
5:148619189_AG_A	5	148619189	A	0.467838	PC18	1.67972e-09		0.0198808	0.00329912	30228.4	0.464702	0.0198808	0.00330105	1.71664e-09	0
rs7714706	5	148620848	G	0.467824	encoder44_mtag_trait	9.86907e-17		0.000804648	9.68714e-05	30143.1	0.535728	0.000804648	9.69806e-05	1.06776e-16	0
rs7714706	5	148620848	G	0.467824	encoder45_mtag_trait	9.86907e-17		0.000804648	9.68714e-05	30143.1	0.535728	0.000804648	9.69806e-05	1.06776e-16	0
rs7714706	5	148620848	G	0.467824	encoder43_mtag_trait	2.5724e-15		0.00082125	0.000103823	30133.6	0.535728	0.00082125	0.000103929	2.74456e-15	0
rs7714706	5	148620848	G	0.467824	encoder46_mtag_trait	3.76676e-15		0.000733823	9.33326e-05	30160.6	0.535728	0.000733823	9.34266e-05	4.01242e-15	0
rs7714706	5	148620848	G	0.467824	encoder28_mtag_trait	3.92959e-14		0.000782709	0.000103488	30087.8	0.535728	0.000782709	0.000103584	4.14858e-14	0
rs7714706	5	148620848	A	0.467824	42_eye_encoder	4.06092e-12		0.000810679	0.000116896	30183	0.464272	0.000810679	0.000116987	4.21911e-12	0
rs7714706	5	148620848	A	0.467824	51_eye_encoder	4.99151e-12		0.000861701	0.000124779	30195.2	0.464272	0.000861701	0.000124875	5.18255e-12	0
rs7714706	5	148620848	G	0.467824	encoder42_mtag_trait	1.13772e-11		0.000793665	0.000116923	30146	0.535728	0.000793665	0.000117011	1.17838e-11	0
rs7714706	5	148620848	A	0.467824	34_eye_encoder	1.66596e-10		0.000681935	0.00010673	30189.4	0.464272	0.000681935	0.0001068	1.71244e-10	0
rs7714706	5	148620848	G	0.467824	encoder36_mtag_trait	1.32014e-09		0.000645154	0.000106375	30129.8	0.535728	0.000645154	0.000106438	1.35002e-09	0
rs7714706	5	148620848	G	0.467824	encoder37_mtag_trait	1.27765e-08		0.000628611	0.000110495	30099.1	0.535728	0.000628611	0.000110553	1.29999e-08	0
rs12152968	5	148622345	T	0.498536	52_eye_encoder	1.33388e-10		0.000785314	0.000122261	30035.1	0.492986	0.000785314	0.000122343	1.3721e-10	0
rs12152968	5	148622345	T	0.498536	53_eye_encoder	1.82262e-08		0.000683802	0.000121499	30044.2	0.492986	0.000683802	0.000121561	1.8532e-08	0
rs217285	6	84411853	T	0.124464	40_eye_encoder	9.3937e-09		0.000825069	0.000143707	28903.4	0.116756	0.000825069	0.000143786	9.5713e-09	0
rs217285	6	84411853	T	0.124464	39_eye_encoder	3.03636e-08		0.000931183	0.000168104	28894	0.116756	0.000931183	0.00016819	3.08605e-08	0
rs572470766	6	126759641	GT	0.45777	PC9	2.1283e-09		-0.0399737	0.00667597	30285.4	0.460446	-0.0399737	0.00667981	2.1738e-09	0
rs12719025	7	51100190	G	0.463244	57_eye_encoder	8.96762e-12		0.00109899	0.000161091	29378.2	0.444837	0.00109899	0.000161216	9.30343e-12	0
rs12719025	7	51100190	A	0.463244	encoder57_mtag_trait	8.43764e-11		0.000950697	0.000146428	29332.4	0.555163	0.000950697	0.000146531	8.69635e-11	0
rs12719025	7	51100190	G	0.463244	64_eye_encoder	4.34709e-10		0.000742963	0.000119045	29471.2	0.444837	0.000742963	0.000119122	4.46008e-10	0
rs12719025	7	51100190	A	0.463244	encoder58_mtag_trait	5.23111e-10		0.000847054	0.000136357	29341.1	0.555163	0.000847054	0.000136445	5.36513e-10	0
rs12719025	7	51100190	A	0.463244	encoder64_mtag_trait	6.52192e-10		0.00046284	7.49262e-05	29445.8	0.555163	0.00046284	7.49735e-05	6.68466e-10	0
rs12719025	7	51100190	A	0.463244	encoder26_mtag_trait	1.3218e-09		0.000801935	0.000132229	29367.6	0.555163	0.000801935	0.00013231	1.3525e-09	0
rs12719025	7	51100190	G	0.463244	8_eye_encoder	2.46512e-09		0.000549147	9.20808e-05	29457.1	0.444837	0.000549147	9.21348e-05	2.51844e-09	0
rs12719025	7	51100190	G	0.463244	58_eye_encoder	2.50313e-09		0.000781228	0.000131051	29414.1	0.444837	0.000781228	0.000131128	2.55726e-09	0
rs12719025	7	51100190	A	0.463244	encoder59_mtag_trait	3.74486e-09		0.00067581	0.00011464	29368.6	0.555163	0.00067581	0.000114705	3.82239e-09	0
rs12719025	7	51100190	G	0.463244	56_eye_encoder	6.03582e-09		0.000599355	0.000103057	29440.9	0.444837	0.000599355	0.000103114	6.15383e-09	0
rs12719025	7	51100190	G	0.463244	7_eye_encoder	8.72244e-09		0.000662742	0.000115182	29439.2	0.444837	0.000659337	0.000115246	1.05821e-08	0
rs12719025	7	51100190	A	0.463244	encoder25_mtag_trait	1.15456e-08		0.000757001	0.000132661	29370.3	0.555163	0.000757001	0.000132732	1.17551e-08	0
rs12719025	7	51100190	A	0.463244	encoder35_mtag_trait	1.38539e-08		0.000565417	9.96298e-05	29382.9	0.555163	0.000565417	9.96827e-05	1.40997e-08	0
rs12719025	7	51100190	G	0.463244	4_eye_encoder	1.46674e-08		0.000678869	0.000119827	29406.6	0.444837	0.000675182	0.000119892	1.78547e-08	0
rs12719025	7	51100190	A	0.463244	encoder34_mtag_trait	1.81775e-08		0.000566699	0.000100684	29383.6	0.555163	0.000566699	0.000100736	1.84894e-08	0
rs12719025	7	51100190	G	0.463244	25_eye_encoder	2.12247e-08		0.000768986	0.000137277	29411	0.444837	0.000768986	0.000137348	2.15816e-08	0
rs12719025	7	51100190	A	0.463244	encoder63_mtag_trait	3.36409e-08		0.000420037	7.60752e-05	29406.4	0.555163	0.000420037	7.61133e-05	3.41747e-08	0
rs12719025	7	51100190	A	0.463244	encoder8_mtag_trait	3.5071e-08		0.000477132	8.65306e-05	29440	0.555163	0.000477132	8.65738e-05	3.56238e-08	0
rs12719025	7	51100190	A	0.463244	encoder51_mtag_trait	3.68438e-08		0.000686888	0.000124767	29373.2	0.555163	0.000686888	0.00012483	3.74222e-08	0
rs12719025	7	51100190	G	0.463244	51_eye_encoder	4.72349e-08		0.000691115	0.000126545	29412.2	0.444837	0.000691115	0.000126607	4.79519e-08	0
rs375435426	7	64570406	CTATT	0.989373	24_eye_encoder	2.78541e-09		-0.00457171	0.00076916	11325.5	0.992785	-0.00457171	0.000770325	2.94236e-09	0
rs375435426	7	64570406	CTATT	0.989373	23_eye_encoder	2.92153e-09		-0.00554909	0.000934828	11313.4	0.992785	-0.00554909	0.000936241	3.08544e-09	0
rs375435426	7	64570406	CTATT	0.989373	22_eye_encoder	1.30242e-08		-0.00523394	0.000920537	11321.6	0.992785	-0.00523394	0.00092181	1.36361e-08	0
rs34029083	7	81612960	C	0.0884012	30_eye_encoder	5.41337e-09		0.00115442	0.00019788	29834.5	0.0818686	0.00115442	0.00019799	5.51912e-09	0
rs34029083	7	81612960	C	0.0884012	PC1	1.31448e-08		0.522364	0.091898	29883.2	0.0818686	0.522364	0.0919461	1.33756e-08	0
rs34029083	7	81612960	C	0.0884012	21_eye_encoder	1.80117e-08		0.00111889	0.000198734	29869	0.0818686	0.00111889	0.000198836	1.83161e-08	0
rs34029083	7	81612960	C	0.0884012	22_eye_encoder	2.68109e-08		0.00113951	0.000204908	29863.8	0.0818686	0.00113951	0.000205011	2.7242e-08	0
rs34029083	7	81612960	C	0.0884012	20_eye_encoder	2.87978e-08		0.00109173	0.000196758	29889.8	0.0818686	0.00109173	0.000196856	2.92563e-08	0
rs34029083	7	81612960	C	0.0884012	29_eye_encoder	2.89014e-08		0.00110364	0.000198927	29837.9	0.0818686	0.00110364	0.000199026	2.93621e-08	0
rs34029083	7	81612960	C	0.0884012	53_eye_encoder	3.20316e-08		0.00118654	0.000214566	29886.3	0.0818686	0.00118654	0.000214672	3.25347e-08	0
rs34029083	7	81612960	C	0.0884012	31_eye_encoder	4.35164e-08		0.00110203	0.000201249	29836.8	0.0818686	0.00110203	0.000201347	4.41745e-08	0
rs34029083	7	81612960	C	0.0884012	28_eye_encoder	4.57507e-08		0.00111412	0.000203787	29820.4	0.0818686	0.00111412	0.000203886	4.64385e-08	0
rs34029083	7	81612960	C	0.0884012	23_eye_encoder	4.89139e-08		0.00113517	0.000208089	29851.1	0.0818686	0.00113517	0.000208189	4.9642e-08	0
7:153672338_AT_A	7	153672338	A	0.980209	5_eye_encoder	3.2184e-08		-0.00306718	0.000554732	17806.9	0.991358	-0.00306718	0.000555192	3.30359e-08	0
rs111590006	8	21876381	A	0.0724335	52_eye_encoder	2.04735e-08		0.00132669	0.000236573	29858.3	0.0707074	0.00132669	0.000236694	2.08141e-08	0
rs13271359	8	109114426	T	0.26238	PC13	1.53851e-12		0.0372933	0.00527414	29870.9	0.261288	0.0372933	0.00527846	1.60407e-12	0
rs745930286	8	109210396	C	0.225139	57_eye_encoder	1.24638e-08		0.00107717	0.000189201	30370.9	0.21827	0.00107717	0.000189299	1.26805e-08	0
rs559089	8	109233433	G	0.224762	64_eye_encoder	1.55903e-08		0.000791646	0.000139992	30420	0.21925	0.000791646	0.000140063	1.58536e-08	0
rs12679469	8	109291180	A	0.237336	PC11	3.15375e-08		0.0355561	0.00642656	30334.3	0.234058	0.0355561	0.0064297	3.20264e-08	0
rs78713722	9	6975808	C	0.063375	28_eye_encoder	2.62327e-08		0.00131841	0.000236916	29953.1	0.0636087	0.00131841	0.000237034	2.66544e-08	0
rs75017251	9	6978959	T	0.0626038	27_eye_encoder	1.44295e-09		0.00137214	0.000226777	30148.7	0.0631684	0.00137214	0.000226911	1.47528e-09	0
rs7033598	9	21565674	T	0.647532	39_eye_encoder	2.43024e-09		-0.000673433	0.000112877	30594.6	0.64022	-0.000673433	0.000112941	2.48092e-09	0
rs7033598	9	21565674	T	0.647532	30_eye_encoder	2.64981e-08		-0.000646085	0.000116137	30585.7	0.64022	-0.000646085	0.000116194	2.69147e-08	0
rs6475539	9	21570352	T	0.771624	31_eye_encoder	1.39011e-08		-0.000763427	0.000134534	30530.9	0.770273	-0.000763427	0.000134603	1.41383e-08	0
rs12359469	10	11750698	A	0.153277	PC36	1.71919e-08		-0.011116	0.00197158	29221.4	0.142816	-0.011116	0.00197262	1.74906e-08	0
rs7916697	10	69991853	G	0.757374	PC9	3.44561e-10		-0.0487269	0.00776243	30255.1	0.745147	-0.0487269	0.00776736	3.53489e-10	0
rs12265247	10	70038398	G	0.239455	PC8	1.70598e-08		0.0471403	0.00835903	29997.6	0.244939	0.0471403	0.00836332	1.73488e-08	0
rs34246017	10	90215438	T	0.0634465	61_eye_encoder	8.01591e-11		0.00161591	0.00024859	29890.1	0.0619068	0.00161591	0.000248761	8.25821e-11	0
rs34246017	10	90215438	T	0.0634465	60_eye_encoder	8.50093e-11		0.00164045	0.000252709	29877.5	0.0619068	0.00164045	0.000252883	8.75658e-11	0
rs34246017	10	90215438	T	0.0634465	62_eye_encoder	2.29943e-10		0.00157482	0.000248399	29903.8	0.0619068	0.00157482	0.000248562	2.3622e-10	0
rs34246017	10	90215438	T	0.0634465	63_eye_encoder	5.06115e-10		0.00149776	0.000240906	29907.8	0.0619068	0.00149776	0.000241058	5.18876e-10	0
rs34246017	10	90215438	T	0.0634465	44_eye_encoder	6.0812e-10		0.00142536	0.000230331	29898	0.0619068	0.00142536	0.000230475	6.23172e-10	0
rs34246017	10	90215438	T	0.0634465	53_eye_encoder	7.53546e-10		0.00153685	0.000249715	29917.2	0.0619068	0.00153685	0.000249869	7.71775e-10	0
rs34246017	10	90215438	T	0.0634465	52_eye_encoder	1.28235e-09		0.00152487	0.000251231	29930.6	0.0619068	0.00152487	0.000251381	1.31166e-09	0
rs34246017	10	90215438	T	0.0634465	64_eye_encoder	2.07627e-09		0.00144811	0.000241685	29924	0.0619068	0.00144811	0.000241826	2.12132e-09	0
rs34246017	10	90215438	T	0.0634465	51_eye_encoder	3.51575e-09		0.00151459	0.000256471	29958.6	0.0619068	0.00151459	0.000256616	3.5876e-09	0
rs34246017	10	90215438	T	0.0634465	54_eye_encoder	4.93298e-09		0.0014814	0.000253256	29932.3	0.0619068	0.0014814	0.000253396	5.03007e-09	0
rs34246017	10	90215438	T	0.0634465	45_eye_encoder	5.38437e-09		0.00134661	0.000230788	29908.7	0.0619068	0.00134661	0.000230915	5.48935e-09	0
rs34246017	10	90215438	T	0.0634465	59_eye_encoder	5.52537e-09		0.00152014	0.000260721	29873.3	0.0619068	0.00152014	0.000260865	5.63291e-09	0
rs34246017	10	90215438	T	0.0634465	42_eye_encoder	6.31833e-09		0.00139484	0.000240154	29976.6	0.0619068	0.00139484	0.000240285	6.43899e-09	0
rs34246017	10	90215438	T	0.0634465	43_eye_encoder	9.83811e-09		0.00133067	0.000232087	29943.1	0.0619068	0.00133067	0.00023221	1.00166e-08	0
rs34246017	10	90215438	T	0.0634465	55_eye_encoder	1.24946e-08		0.00142601	0.000250492	29939.5	0.0619068	0.00142601	0.000250623	1.27149e-08	0
rs34246017	10	90215438	T	0.0634465	46_eye_encoder	4.56786e-08		0.00125974	0.000230411	29919.2	0.0619068	0.00125974	0.000230522	4.63631e-08	0
rs4919505	10	102626047	G	0.319098	PC19	1.77141e-09		0.0197263	0.00327816	30284.2	0.321986	0.0197263	0.00328007	1.81005e-09	0
rs10883549	10	102631263	G	0.320003	PC8	2.16152e-08		0.0425758	0.00760479	30333.5	0.321759	0.0425758	0.00760859	2.19667e-08	0
rs11190733	10	102633551	C	0.400703	encoder46_mtag_trait	6.17972e-10		0.000591184	9.55715e-05	29843.9	0.593518	0.000591184	9.56312e-05	6.3327e-10	0
rs11190733	10	102633551	C	0.400703	encoder44_mtag_trait	1.81314e-09		0.000596348	9.91645e-05	29854.3	0.593518	0.000596348	9.92229e-05	1.85317e-09	0
rs11190733	10	102633551	C	0.400703	encoder45_mtag_trait	1.81314e-09		0.000596348	9.91645e-05	29854.3	0.593518	0.000596348	9.92229e-05	1.85317e-09	0
rs2283172	11	2600485	G	0.165178	50_eye_encoder	3.69416e-08		0.00101428	0.000184251	29212.6	0.167657	0.00101428	0.000184343	3.75245e-08	0
rs10742949	11	6084816	G	0.619542	PC41	2.33086e-08		-0.00714771	0.0012797	30137.4	0.619511	-0.00714771	0.00128034	2.36866e-08	0
rs1223121	11	31464938	G	0.550248	encoder34_mtag_trait	2.73097e-08		-0.000553519	9.9592e-05	30175.4	0.442621	-0.000553519	9.96413e-05	2.77433e-08	0
rs11031384	11	31486211	A	0.313821	PC11	1.18762e-12		0.042098	0.00592362	29991.7	0.30542	0.042098	0.00592851	1.23907e-12	0
rs1232186	11	31622534	C	0.450687	encoder35_mtag_trait	3.94864e-08		0.000541266	9.8535e-05	30173.5	0.555434	0.000541266	9.85826e-05	4.00843e-08	0
11:31792112_CA_C	11	31792112	C	0.296875	PC12	3.1616e-10		0.0357604	0.0056847	28888.9	0.290858	0.0357604	0.00568849	3.24819e-10	0
rs72643554	11	60128004	C	0.101524	6_eye_encoder	3.53116e-08		0.001402	0.000254316	17610.8	0.0524158	0.001402	0.000254528	3.62455e-08	0
rs5442	12	6954864	A	0.0692387	PC11	1.37478e-11		0.0729104	0.0107847	30238.9	0.0669212	0.0729104	0.0107927	1.42296e-11	0
rs11051146	12	31053557	T	0.16365	PC19	1.32394e-08		-0.0236331	0.0041586	29877	0.155121	-0.0236331	0.00416078	1.34717e-08	0
rs3138142	12	56115585	T	0.240027	35_eye_encoder	1.79562e-17		0.00105542	0.000124075	30418.7	0.235494	0.00105542	0.00012422	1.95651e-17	0
rs3138142	12	56115585	T	0.240027	43_eye_encoder	1.04087e-16		0.00108903	0.000131208	30482.9	0.235494	0.00108903	0.000131354	1.12489e-16	0
rs3138142	12	56115585	T	0.240027	27_eye_encoder	2.24127e-16		0.00105016	0.000127937	30444.4	0.235494	0.00105016	0.000128076	2.41427e-16	0
rs3138142	12	56115585	T	0.240027	19_eye_encoder	6.22502e-16		0.00105731	0.000130777	30418.6	0.235494	0.00105731	0.000130915	6.67662e-16	0
rs3138142	12	56115585	T	0.240027	38_eye_encoder	7.43299e-16		0.00101268	0.000125593	30424.3	0.235494	0.00101268	0.000125725	7.96617e-16	0
rs3138142	12	56115585	T	0.240027	34_eye_encoder	8.5308e-16		0.000998623	0.000124109	30448.4	0.235494	0.000998623	0.000124239	9.13695e-16	0
rs3138142	12	56115585	T	0.240027	46_eye_encoder	9.87652e-15		0.00100836	0.000130265	30462.3	0.235494	0.00100836	0.000130391	1.04744e-14	0
rs3138142	12	56115585	T	0.240027	44_eye_encoder	1.02678e-14		0.00100685	0.000130153	30480.7	0.235494	0.00100685	0.000130279	1.08873e-14	0
rs3138142	12	56115585	T	0.240027	30_eye_encoder	1.07883e-14		0.00100583	0.000130127	30453.4	0.235494	0.00100583	0.000130252	1.14377e-14	0
rs3138142	12	56115585	T	0.240027	26_eye_encoder	1.49979e-14		0.000995015	0.000129432	30444.5	0.235494	0.000995015	0.000129555	1.58809e-14	0
rs3138142	12	56115585	T	0.240027	20_eye_encoder	1.6818e-14		0.000994029	0.000129551	30431.1	0.235494	0.000994029	0.000129674	1.78008e-14	0
rs3138142	12	56115585	T	0.240027	36_eye_encoder	2.80824e-14		0.00100829	0.00013255	30435.9	0.235494	0.00100829	0.000132674	2.96659e-14	0
rs3138142	12	56115585	T	0.240027	28_eye_encoder	2.8344e-14		0.00101903	0.000133983	30449.6	0.235494	0.00101903	0.000134108	2.99405e-14	0
rs3138142	12	56115585	T	0.240027	45_eye_encoder	3.56728e-14		0.000988295	0.000130453	30470.2	0.235494	0.000988295	0.000130574	3.76487e-14	0
rs3138142	12	56115585	T	0.240027	37_eye_encoder	4.41199e-13		0.000942525	0.000130142	30428	0.235494	0.000942525	0.000130252	4.61545e-13	0
rs3138142	12	56115585	T	0.240027	29_eye_encoder	1.14852e-12		0.000930288	0.000130816	30462.5	0.235494	0.000930288	0.000130922	1.19762e-12	0
rs3138142	12	56115585	T	0.240027	39_eye_encoder	1.61104e-12		0.000894524	0.000126621	30406	0.235494	0.000894524	0.000126723	1.67821e-12	0
rs3138142	12	56115585	T	0.240027	47_eye_encoder	2.66947e-11		0.000885491	0.000132882	30470.3	0.235494	0.000885491	0.000132977	2.75701e-11	0
rs3138142	12	56115585	T	0.240027	53_eye_encoder	5.08703e-11		0.000927184	0.000141159	30493.7	0.235494	0.000927184	0.000141257	5.24423e-11	0
rs3138142	12	56115585	T	0.240027	PC1	5.20485e-11		0.397231	0.0605078	30442.1	0.235494	0.397231	0.0605496	5.36562e-11	0
rs3138142	12	56115585	T	0.240027	42_eye_encoder	7.68932e-11		0.000883766	0.000135827	30518.1	0.235494	0.000883766	0.000135919	7.91779e-11	0
rs3138142	12	56115585	T	0.240027	11_eye_encoder	1.54414e-10		0.000864461	0.000135052	30460	0.235494	0.000864461	0.000135141	1.58715e-10	0
rs3138142	12	56115585	T	0.240027	52_eye_encoder	1.89324e-10		0.00090499	0.000142076	30483.1	0.235494	0.00090499	0.000142168	1.94491e-10	0
rs3138142	12	56115585	T	0.240027	54_eye_encoder	4.36792e-10		0.000893533	0.000143188	30497.9	0.235494	0.000893533	0.000143277	4.47754e-10	0
rs3138142	12	56115585	T	0.240027	13_eye_encoder	4.70903e-10		0.000854713	0.000137226	30455.8	0.235494	0.000854713	0.000137311	4.82647e-10	0
rs3138142	12	56115585	T	0.240027	12_eye_encoder	8.85146e-10		0.000830239	0.000135464	30465.9	0.235494	0.000830239	0.000135545	9.05817e-10	0
rs3138141	12	56115778	A	0.245101	22_eye_encoder	1.91045e-13		0.000966392	0.000131394	31611.6	0.243536	0.000966392	0.000131504	2.00071e-13	0
rs3138141	12	56115778	A	0.245101	21_eye_encoder	2.7469e-13		0.000930985	0.000127423	31624.6	0.243536	0.000930985	0.000127528	2.87314e-13	0
rs3138141	12	56115778	A	0.245101	18_eye_encoder	1.13707e-11		0.000883708	0.000130187	31617.3	0.243536	0.000883708	0.00013028	1.17579e-11	0
rs3138141	12	56115778	A	0.245101	31_eye_encoder	4.11115e-11		0.0008516	0.00012903	31601.2	0.243536	0.0008516	0.000129117	4.23609e-11	0
rs3138137	12	56116981	C	0.485243	encoder21_mtag_trait	1.93942e-10		0.000643683	0.000101112	29713.2	0.518139	0.000643683	0.000101179	1.99361e-10	0
rs3138137	12	56116981	C	0.485243	encoder22_mtag_trait	1.93942e-10		0.000643683	0.000101112	29713.2	0.518139	0.000643683	0.000101179	1.99361e-10	0
rs3138137	12	56116981	C	0.485243	encoder23_mtag_trait	1.91485e-08		0.000602598	0.000107233	29738.3	0.518139	0.000602598	0.000107288	1.94711e-08	0
rs78185562	12	96162434	G	0.181703	1_eye_encoder	1.8586e-08		-0.00112773	0.000200497	29894.5	0.175393	-0.00112773	0.0002006	1.88986e-08	0
rs76629482	12	96178789	G	0.181443	2_eye_encoder	3.57007e-09		-0.00100141	0.000169645	30121.9	0.175925	-0.00100141	0.00016974	3.64251e-09	0
rs76362970	12	96193112	G	0.19256	9_eye_encoder	2.06573e-10		-0.00120206	0.000189111	30083.8	0.185451	-0.00120206	0.000189235	2.12238e-10	0
12:96231056_GGAGGGAGA_G	12	96231056	G	0.172598	41_eye_encoder; 49_eye_encoder	1.64155e-09		-0.00123681	0.000205116	28417.9	0.147962	-0.00123681	0.000205244	1.68005e-09	0
12:96231056_GGAGGGAGA_G	12	96231056	G	0.172598	49_eye_encoder	5.26205e-09		-0.00127012	0.000217536	28405.1	0.147962	-0.00127012	0.000217663	5.37042e-09	0
rs75081992	12	96244337	C	0.192762	17_eye_encoder	3.04664e-10		-0.0011334	0.000180008	30111.4	0.186804	-0.0011334	0.000180123	3.12695e-10	0
rs12827484	12	96244473	G	0.216569	50_eye_encoder	1.51146e-08		-0.000926505	0.000163686	30081.8	0.208269	-0.000926505	0.00016377	1.53737e-08	0
rs7957346	12	96260474	C	0.582126	encoder10_mtag_trait	3.04399e-08		0.000771718	0.000139327	30293.2	0.419323	0.000771718	0.000139396	3.09146e-08	0
12:96268953_TG_T	12	96268953	T	0.192846	10_eye_encoder	5.06168e-09		-0.000903558	0.000154583	30155.1	0.186812	-0.000903558	0.000154668	5.16026e-09	0
rs10136056	14	21752523	G	0.51869	encoder30_mtag_trait	4.34686e-08		0.000614696	0.00011225	29871.5	0.490624	0.000614696	0.000112304	4.41252e-08	0
rs2350892	14	60792103	G	0.386467	49_eye_encoder	4.80386e-10		-0.00102034	0.0001639	30134.5	0.400009	-0.00102034	0.000164003	4.92471e-10	0
rs2350892	14	60792103	G	0.386467	50_eye_encoder	4.15262e-08		-0.000758733	0.000138348	30134	0.400009	-0.000758733	0.000138415	4.21517e-08	0
rs1254276	14	60847001	T	0.390651	PC6	1.34244e-12		-0.0617542	0.00871021	30533.5	0.404402	-0.0617542	0.00871723	1.399e-12	0
rs1254276	14	60847001	T	0.390651	PC9	1.57561e-09		0.0410106	0.00679385	30493.1	0.404402	0.0410106	0.0067978	1.61018e-09	0
rs1272131	14	60886150	C	0.388969	2_eye_encoder	1.49239e-10		-0.000859052	0.000134098	30119.1	0.400388	-0.000859052	0.000134187	1.53458e-10	0
rs1272131	14	60886150	C	0.388969	1_eye_encoder	2.65477e-10		-0.000998191	0.000157999	30107.7	0.400388	-0.000998191	0.000158101	2.72573e-10	0
rs1272131	14	60886150	C	0.388969	9_eye_encoder	4.67727e-08		-0.000834946	0.000152832	30143.2	0.400388	-0.000834946	0.000152905	4.74662e-08	0
rs2093210	14	60957279	C	0.607423	encoder3_mtag_trait	6.94951e-15		0.000838228	0.000107667	30466.4	0.40887	0.000838228	0.000107772	7.3802e-15	0
rs2093210	14	60957279	C	0.607423	encoder2_mtag_trait	1.72812e-14		0.00109247	0.000142445	30448.8	0.40887	0.00109247	0.00014258	1.82886e-14	0
rs2093210	14	60957279	C	0.607423	encoder1_mtag_trait	4.42105e-10		0.000980476	0.000157168	30479.8	0.40887	0.000980476	0.000157266	4.53193e-10	0
rs2093210	14	60957279	C	0.607423	encoder10_mtag_trait	1.07471e-09		0.000855005	0.000140213	30506.8	0.40887	0.000855005	0.000140296	1.09926e-09	0
rs2093210	14	60957279	C	0.607423	encoder49_mtag_trait	1.23723e-09		0.000975268	0.000160529	30498.3	0.40887	0.000975268	0.000160623	1.26509e-09	0
rs2093210	14	60957279	C	0.607423	encoder50_mtag_trait	1.23723e-09		0.000975268	0.000160529	30498.3	0.40887	0.000975268	0.000160623	1.26509e-09	0
rs2093210	14	60957279	C	0.607423	encoder9_mtag_trait	3.35544e-09		0.000863961	0.000146107	30520.5	0.40887	0.000863961	0.000146189	3.4231e-09	0
rs10140252	14	74528023	T	0.163837	PC13	1.06994e-11		-0.0436003	0.00641486	28527.4	0.158206	-0.0425107	0.00642303	3.62896e-11	-0.031927
rs747324	14	74689644	C	0.678519	PC13	1.32281e-08		0.0280597	0.0049374	30259.6	0.66859	0.0270457	0.00494233	4.44345e-08	0
rs149594354	14	106119005	A	0.978992	5_eye_encoder	1.83784e-09		-0.0038654	0.000642998	12487	0.990822	-0.00357738	0.000645669	3.01476e-08	-0.0960023
rs149594354	14	106119005	A	0.978992	6_eye_encoder	3.00703e-09		-0.00377141	0.000635858	12481.1	0.990822	-0.00349535	0.000638475	4.38687e-08	-0.0960023
rs1800407	15	28230318	T	0.0811798	PC11	2.77481e-08		0.0554155	0.00997564	30551.1	0.0825528	0.0554155	0.00998051	2.81823e-08	0
rs4646903	15	75011641	G	0.0999946	PC3	2.84088e-08		-0.139497	0.0251302	30372.7	0.109931	-0.139497	0.0251425	2.88546e-08	0
rs13339365	16	88366	A	0.0933727	32_eye_encoder	3.02448e-08		0.00101749	0.000183662	24434	0.0787862	0.00101749	0.000183774	3.08311e-08	0
rs72776596	16	8606353	T	0.0541384	44_eye_encoder	8.31443e-09		0.00145233	0.000252055	28975	0.0500072	0.00145233	0.000252195	8.47352e-09	0
rs72776596	16	8606353	T	0.0541384	45_eye_encoder	8.77316e-09		0.00145261	0.000252501	28993.8	0.0500072	0.00145261	0.000252641	8.93985e-09	0
rs72776596	16	8606353	T	0.0541384	43_eye_encoder	8.94675e-09		0.00146164	0.000254217	28958.6	0.0500072	0.00146164	0.000254358	9.11655e-09	0
rs72776596	16	8606353	T	0.0541384	52_eye_encoder	1.26256e-08		0.00156586	0.000275144	28960	0.0500072	0.00156586	0.000275293	1.28555e-08	0
rs72776596	16	8606353	T	0.0541384	51_eye_encoder	1.62103e-08		0.00158677	0.000280932	28975.5	0.0500072	0.00158677	0.000281082	1.64965e-08	0
rs72776596	16	8606353	T	0.0541384	53_eye_encoder	3.07209e-08		0.00151377	0.000273378	28972.2	0.0500072	0.00151377	0.000273518	3.12214e-08	0
rs4889657	16	31436932	T	0.942337	34_eye_encoder	6.7657e-09		-0.00131604	0.000227035	30576.4	0.944628	-0.00131604	0.000227156	6.89133e-09	0
16:55870139_AACAC_A	16	55870139	A	0.963268	PC1	6.60733e-09		-0.813008	0.140159	29257.5	0.962599	-0.813008	0.140237	6.73595e-09	0
16:55870139_AACAC_A	16	55870139	A	0.963268	63_eye_encoder	1.71461e-08		-0.00178002	0.000315686	29255.5	0.962599	-0.00178002	0.000315852	1.74437e-08	0
16:55870139_AACAC_A	16	55870139	A	0.963268	61_eye_encoder	3.81312e-08		-0.0017915	0.000325769	29240.7	0.962599	-0.0017915	0.000325932	3.87298e-08	0
16:55870139_AACAC_A	16	55870139	A	0.963268	62_eye_encoder	4.37337e-08		-0.00178236	0.000325541	29248.3	0.962599	-0.00178236	0.000325702	4.4408e-08	0
rs9941325	16	87102784	T	0.236503	54_eye_encoder	1.78358e-09		0.000864488	0.000143689	30597.9	0.23072	0.000864488	0.000143772	1.82205e-09	0
rs9941325	16	87102784	T	0.236503	53_eye_encoder	3.349e-09		0.000837802	0.000141676	30589.1	0.23072	0.000837802	0.000141755	3.41638e-09	0
rs9941325	16	87102784	T	0.236503	52_eye_encoder	4.36684e-09		0.000836961	0.000142591	30578.7	0.23072	0.000836961	0.000142669	4.45213e-09	0
rs9941325	16	87102784	T	0.236503	64_eye_encoder	9.82882e-09		0.000786113	0.000137105	30602.9	0.23072	0.000786113	0.000137176	1.00033e-08	0
rs9941325	16	87102784	T	0.236503	51_eye_encoder	2.83211e-08		0.00080825	0.000145591	30598	0.23072	0.00080825	0.000145662	2.87624e-08	0
rs9941325	16	87102784	T	0.236503	42_eye_encoder	4.06752e-08		0.000748494	0.00013639	30588.2	0.23072	0.000748494	0.000136455	4.12804e-08	0
rs59806584	16	89660509	G	0.104264	55_eye_encoder	2.00207e-08		0.0011187	0.000199347	30078.3	0.106771	0.0011187	0.000199448	2.03522e-08	0
rs78131047	17	15374402	A	0.0705268	2_eye_encoder	4.94218e-08		0.00146096	0.0002679	27368.4	0.0547539	0.00146096	0.000268041	5.02236e-08	0
rs62065454	17	43573592	A	0.502074	encoder21_mtag_trait	1.42483e-09		-0.000611904	0.000101097	29700.4	0.496214	-0.000611904	0.000101158	1.45729e-09	0
rs62065454	17	43573592	A	0.502074	encoder22_mtag_trait	1.42483e-09		-0.000611904	0.000101097	29700.4	0.496214	-0.000611904	0.000101158	1.45729e-09	0
rs35076622	17	43856458	A	0.376108	26_eye_encoder	1.57933e-08		0.000647592	0.000114563	30236	0.360595	0.000647592	0.000114622	1.60612e-08	0
rs4792891	17	43973498	G	0.340253	13_eye_encoder	3.88889e-08		0.000679185	0.000123582	30523.5	0.331193	0.000679185	0.000123641	3.94721e-08	0
rs1560312	17	43978988	G	0.339708	12_eye_encoder	9.18653e-09		0.000701207	0.000122053	30524.4	0.329754	0.000701207	0.000122117	9.35135e-09	0
rs9915721	17	43991553	G	0.334505	19_eye_encoder	7.80208e-10		0.000732734	0.000119165	30047.1	0.323599	0.000732734	0.000119238	7.98931e-10	0
rs9915721	17	43991553	G	0.334505	18_eye_encoder	8.77329e-09		0.000700293	0.000121729	30068.7	0.323599	0.000700293	0.000121794	8.93398e-09	0
rs9915721	17	43991553	G	0.334505	11_eye_encoder	1.88321e-08		0.000691516	0.000122993	30103	0.323599	0.000691516	0.000123056	1.91461e-08	0
rs9915721	17	43991553	G	0.334505	20_eye_encoder	4.39566e-08		0.000646078	0.000118023	30073.5	0.323599	0.000646078	0.00011808	4.46152e-08	0
rs2532416	17	44289291	C	0.227431	27_eye_encoder	5.82436e-09		0.00076225	0.000130932	30210.1	0.217734	0.00076225	0.000131003	5.93576e-09	0
rs62071016	17	64882635	T	0.213166	PC20	2.66381e-08		0.0199705	0.00359039	30236.7	0.213088	0.0199705	0.00359217	2.70614e-08	0
rs12939651	17	79464135	A	0.392181	PC13	7.47229e-09		-0.0274606	0.00475101	29903.6	0.384013	-0.0274606	0.00475358	7.61254e-09	0
rs34635363	17	79549250	A	0.352415	PC6	2.31863e-10		0.0571239	0.00901207	29758.9	0.347529	0.0571239	0.009018	2.38219e-10	0
rs561130827	17	79602383	TAA	0.535851	PC15	2.5366e-12		0.0292536	0.00417833	28278.8	0.536407	0.0292536	0.00418188	2.64636e-12	0
rs9747347	17	79606820	C	0.649679	PC12	1.3091e-09		-0.0324769	0.00535368	29877.4	0.65405	-0.0324769	0.00535689	1.33901e-09	0
rs9912071	17	79609654	G	0.533932	encoder31_mtag_trait	6.91127e-11		0.000710632	0.00010895	30075.2	0.456044	0.000710632	0.000109025	7.12178e-11	0
rs9912071	17	79609654	G	0.533932	encoder12_mtag_trait	2.85e-10		0.000568963	9.02153e-05	30093.9	0.456044	0.000568963	9.02734e-05	2.92568e-10	0
rs9912071	17	79609654	G	0.533932	encoder13_mtag_trait	2.85e-10		0.000568963	9.02153e-05	30093.9	0.456044	0.000568963	9.02734e-05	2.92568e-10	0
rs9912071	17	79609654	G	0.533932	encoder14_mtag_trait	2.85e-10		0.000568963	9.02153e-05	30093.9	0.456044	0.000568963	9.02734e-05	2.92568e-10	0
rs9912071	17	79609654	G	0.533932	encoder15_mtag_trait	1.8877e-09		0.00056614	9.42438e-05	30103.3	0.456044	0.00056614	9.42987e-05	1.92884e-09	0
rs62075724	17	79611410	T	0.462534	encoder39_mtag_trait	1.67727e-18		0.000966061	0.000110066	26563.2	0.539025	0.000966061	0.000110223	1.87481e-18	0
rs62075724	17	79611410	T	0.462534	encoder48_mtag_trait	1.213e-17		0.00100714	0.000117771	26544.3	0.539025	0.00100714	0.000117931	1.34113e-17	0
rs62075724	17	79611410	T	0.462534	encoder27_mtag_trait	1.343e-17		0.000941909	0.000110295	26567.6	0.539025	0.000941909	0.000110444	1.48392e-17	0
rs62075724	17	79611410	T	0.462534	encoder28_mtag_trait	5.8787e-16		0.000891445	0.000110166	26574.9	0.539025	0.000891445	0.0001103	6.37098e-16	0
rs62075724	17	79611410	T	0.462534	encoder40_mtag_trait	3.75659e-15		0.000902756	0.000114814	26567.9	0.539025	0.000902756	0.000114945	4.03589e-15	0
rs62075724	17	79611410	T	0.462534	encoder47_mtag_trait	2.23533e-14		0.00086658	0.000113481	26573.7	0.539025	0.00086658	0.000113604	2.38257e-14	0
rs62075724	17	79611410	T	0.462534	encoder21_mtag_trait	6.40228e-14		0.000803675	0.000107163	26558.6	0.539025	0.000803675	0.000107274	6.79396e-14	0
rs62075724	17	79611410	T	0.462534	encoder22_mtag_trait	6.40228e-14		0.000803675	0.000107163	26558.6	0.539025	0.000803675	0.000107274	6.79396e-14	0
rs62075724	17	79611410	T	0.462534	encoder34_mtag_trait	3.52122e-13		0.000769964	0.000105869	26557.2	0.539025	0.000769964	0.000105972	3.71109e-13	0
rs62075724	17	79611410	T	0.462534	encoder44_mtag_trait	1.40556e-12		0.000731003	0.000103198	26610.7	0.539025	0.000731003	0.000103293	1.47344e-12	0
rs62075724	17	79611410	T	0.462534	encoder45_mtag_trait	1.40556e-12		0.000731003	0.000103198	26610.7	0.539025	0.000731003	0.000103293	1.47344e-12	0
rs62075724	17	79611410	T	0.462534	encoder32_mtag_trait	2.04167e-12		0.000853755	0.000121417	26595.1	0.539025	0.000853755	0.000121527	2.13741e-12	0
rs62075724	17	79611410	T	0.462534	encoder35_mtag_trait	6.31566e-12		0.000720001	0.000104768	26559.2	0.539025	0.000720001	0.000104859	6.5857e-12	0
rs62075724	17	79611410	T	0.462534	encoder19_mtag_trait	3.29242e-10		0.000728947	0.000115994	26598.4	0.539025	0.000728947	0.000116078	3.39006e-10	0
rs62075724	17	79611410	T	0.462534	encoder20_mtag_trait	3.29242e-10		0.000728947	0.000115994	26598.4	0.539025	0.000728947	0.000116078	3.39006e-10	0
rs62075724	17	79611410	T	0.462534	encoder56_mtag_trait	8.50503e-10		0.000779433	0.000127043	26596.5	0.539025	0.000779433	0.00012713	8.73385e-10	0
rs62075724	17	79611410	T	0.462534	encoder43_mtag_trait	6.46185e-09		0.00064183	0.000110578	26625.9	0.539025	0.00064183	0.000110645	6.60055e-09	0
rs62075724	17	79611410	T	0.462534	encoder42_mtag_trait	2.59374e-08		0.000693257	0.000124533	26623.7	0.539025	0.000693257	0.000124603	2.64076e-08	0
17:79614932_TTAAC_T	17	79614932	T	0.645403	39_eye_encoder	5.27847e-21		0.00107637	0.000114465	29616.6	0.65001	0.00107637	0.000114634	6.02072e-21	0
17:79614932_TTAAC_T	17	79614932	T	0.645403	47_eye_encoder	1.09255e-20		0.00112169	0.000120267	29605.2	0.65001	0.00112169	0.000120442	1.24096e-20	0
17:79614932_TTAAC_T	17	79614932	T	0.645403	31_eye_encoder	3.14851e-17		0.00101053	0.000119718	29647.7	0.65001	0.00101053	0.00011986	3.42908e-17	0
17:79614932_TTAAC_T	17	79614932	T	0.645403	43_eye_encoder	3.16022e-16		0.000969878	0.000118755	29659.9	0.65001	0.000969878	0.000118886	3.40563e-16	0
17:79614932_TTAAC_T	17	79614932	T	0.645403	46_eye_encoder	3.3583e-16		0.000961785	0.00011787	29647.2	0.65001	0.000961785	0.000118	3.61824e-16	0
17:79614932_TTAAC_T	17	79614932	T	0.645403	34_eye_encoder	3.67013e-16		0.000915391	0.000112332	29621.5	0.65001	0.000915391	0.000112456	3.9529e-16	0
17:79614932_TTAAC_T	17	79614932	T	0.645403	26_eye_encoder	1.10539e-15		0.000938488	0.000117098	29640.7	0.65001	0.000938488	0.000117223	1.18484e-15	0
17:79614932_TTAAC_T	17	79614932	T	0.645403	PC11	1.53825e-14		-0.0444213	0.00578078	29622.6	0.65001	-0.0444213	0.00578644	1.63123e-14	0
17:79614932_TTAAC_T	17	79614932	T	0.645403	40_eye_encoder	5.31283e-14		0.000736085	9.78317e-05	29673.2	0.65001	0.000736085	9.79233e-05	5.60679e-14	0
17:79614932_TTAAC_T	17	79614932	T	0.645403	27_eye_encoder	2.67768e-13		0.00084614	0.000115756	29654	0.65001	0.00084614	0.000115858	2.80936e-13	0
17:79614932_TTAAC_T	17	79614932	T	0.645403	54_eye_encoder	2.80942e-12		0.000905333	0.000129575	29673.8	0.65001	0.000905333	0.000129679	2.92421e-12	0
17:79614932_TTAAC_T	17	79614932	T	0.645403	53_eye_encoder	4.95099e-12		0.00088229	0.000127739	29674.9	0.65001	0.00088229	0.000127839	5.14399e-12	0
17:79614932_TTAAC_T	17	79614932	T	0.645403	35_eye_encoder	6.38972e-12		0.000770897	0.000112201	29672.2	0.65001	0.000770897	0.000112288	6.63353e-12	0
17:79614932_TTAAC_T	17	79614932	T	0.645403	19_eye_encoder	6.72778e-12		0.000812075	0.000118321	29635.6	0.65001	0.000812075	0.000118413	6.98369e-12	0
17:79614932_TTAAC_T	17	79614932	T	0.645403	48_eye_encoder	7.26109e-12		0.000698337	0.000101911	29661.1	0.65001	0.000698337	0.00010199	7.53526e-12	0
17:79614932_TTAAC_T	17	79614932	T	0.645403	45_eye_encoder	1.22696e-11		0.000799903	0.000118032	29677.1	0.65001	0.000799903	0.000118121	1.27122e-11	0
17:79614932_TTAAC_T	17	79614932	T	0.645403	38_eye_encoder	1.36677e-11		0.000767796	0.000113556	29681.3	0.65001	0.000767796	0.000113642	1.41561e-11	0
17:79614932_TTAAC_T	17	79614932	T	0.645403	22_eye_encoder	3.40191e-11		0.000808209	0.000121938	29681.7	0.65001	0.000808209	0.000122026	3.514e-11	0
17:79614932_TTAAC_T	17	79614932	T	0.645403	30_eye_encoder	4.31683e-11		0.000776075	0.000117716	29676.1	0.65001	0.000776075	0.0001178	4.45604e-11	0
17:79614932_TTAAC_T	17	79614932	T	0.645403	18_eye_encoder	5.2968e-11		0.000793171	0.000120867	29656.2	0.65001	0.000793171	0.000120953	5.46453e-11	0
17:79614932_TTAAC_T	17	79614932	T	0.645403	55_eye_encoder	8.67562e-11		0.000831864	0.000128208	29664	0.65001	0.000831864	0.000128297	8.93793e-11	0
17:79614932_TTAAC_T	17	79614932	T	0.645403	52_eye_encoder	1.41348e-10		0.000824569	0.000128549	29677.8	0.65001	0.000824569	0.000128636	1.45425e-10	0
17:79614932_TTAAC_T	17	79614932	T	0.645403	42_eye_encoder	1.76842e-10		0.000784428	0.000122947	29688.9	0.65001	0.000784428	0.000123029	1.81832e-10	0
17:79614932_TTAAC_T	17	79614932	T	0.645403	32_eye_encoder	5.56062e-10		0.000628341	0.000101306	29704.7	0.65001	0.000628341	0.00010137	5.70044e-10	0
17:79614932_TTAAC_T	17	79614932	T	0.645403	44_eye_encoder	7.98429e-10		0.000723688	0.000117764	29696.2	0.65001	0.000723688	0.000117837	8.17771e-10	0
17:79614932_TTAAC_T	17	79614932	T	0.645403	PC3	1.8387e-09		0.095858	0.0159459	29658.2	0.65001	0.095858	0.0159553	1.87949e-09	0
17:79614932_TTAAC_T	17	79614932	T	0.645403	23_eye_encoder	3.50837e-09		0.000731144	0.0001238	29691.8	0.65001	0.000731144	0.000123871	3.58074e-09	0
17:79614932_TTAAC_T	17	79614932	T	0.645403	PC1	5.4833e-09		0.318944	0.0546905	29708.7	0.65001	0.318944	0.0547209	5.59071e-09	0
17:79614932_TTAAC_T	17	79614932	T	0.645403	12_eye_encoder	7.53103e-09		0.000707738	0.000122475	29710.3	0.65001	0.000707738	0.000122542	7.67318e-09	0
17:79614932_TTAAC_T	17	79614932	T	0.645403	13_eye_encoder	1.35023e-08		0.000704524	0.000124045	29713.8	0.65001	0.000704524	0.00012411	1.37399e-08	0
17:79614932_TTAAC_T	17	79614932	T	0.645403	56_eye_encoder	2.59157e-08		0.000595597	0.000106987	29683.2	0.65001	0.000595597	0.000107041	2.63368e-08	0
17:79614932_TTAAC_T	17	79614932	T	0.645403	11_eye_encoder	2.90528e-08		0.000677417	0.000122122	29701	0.65001	0.000677417	0.000122183	2.95177e-08	0
rs7405453	17	79615572	G	0.645803	PC19	6.94079e-17		0.0269336	0.00322634	29663.3	0.650151	0.0269336	0.00323007	7.53111e-17	0
rs35763415	17	79622370	T	0.59632	encoder46_mtag_trait	2.42354e-09		0.000570786	9.56646e-05	29716.3	0.399966	0.000570786	9.57203e-05	2.4756e-09	0
rs372607048	19	11016076	T	0.274676	20_eye_encoder	3.12586e-08		0.000705903	0.000127552	28767.9	0.250871	0.000705903	0.000127618	3.17704e-08	0
rs372607048	19	11016076	T	0.274676	29_eye_encoder	4.60461e-08		0.000704095	0.000128815	28782.6	0.250871	0.000704095	0.00012888	4.67628e-08	0
rs56125914	19	41469848	A	0.0650301	4_eye_encoder	3.68125e-08		0.00137774	0.000250248	27573.1	0.051748	0.001383	0.000250383	3.32247e-08	-0.00384032
20:7374010_GTTTGAC_G	20	7374010	G	0.393436	30_eye_encoder	4.73987e-08		0.000624481	0.000114357	30169.9	0.405861	0.000624481	0.000114412	4.80996e-08	0
rs199806394	20	14529084	A	0.723282	PC15	3.00792e-19		0.0404857	0.00451425	30077.6	0.719262	0.0404857	0.00452021	3.34834e-19	0
rs11700265	20	14546035	T	0.262604	PC9	2.01948e-11		0.0506629	0.00755643	30292	0.259314	0.0506629	0.00756191	2.08778e-11	0
rs75986856	21	18554614	A	0.054302	5_eye_encoder	6.69637e-09		0.00151774	0.000261753	30230.3	0.0524666	0.00151774	0.000261894	6.8223e-09	0
rs75986856	21	18554614	A	0.054302	4_eye_encoder	1.3653e-08		0.00147655	0.000260062	30229.4	0.0524666	0.00147655	0.000260196	1.38889e-08	0
rs75986856	21	18554614	A	0.054302	3_eye_encoder	1.61634e-08		0.00152757	0.000270427	30207.1	0.0524666	0.00152757	0.000270565	1.64371e-08	0
rs75986856	21	18554614	A	0.054302	6_eye_encoder	4.18372e-08		0.00141871	0.000258751	30239.6	0.0524666	0.00141871	0.000258875	4.24646e-08	0
